# Supplementary material for: Precisely predicting the 1H and 13C NMR chemical shifts in new types of nerve agents and building spectra database
Source: Sci Rep. 2022 Nov 24;12:20288. doi: 10.1038/s41598-022-24647-y (PMC9700684; doi:10.1038/s41598-022-24647-y)
Supplement: Supplementary file 1 — Supplementary Information 1. [file 41598_2022_24647_MOESM1_ESM.xlsx]

## Sheet: Sheet1
SI3. Database of predicted 1H and 13C NMR chemical shift on Novichok Candidates
1111	6C	8 C	11 C	14 C	17 C									1111	9 H	10 H	12 H	13 H	15 H	16 H	18 H	19 H	20 H	21 H	22 H	23 H
	15.1434	146.364	147.316	134.582	160.087										28.1273	28.373	28.7382	28.5945	27.7711	28.1343	29.509	29.6438	29.9439	28.2056	29.1963	29.0067
	165.78	39.3507	38.4336	50.7031	26.1297										3.51566	3.2913	2.95781	3.08903	3.84093	3.50927	2.25395	2.13086	1.85682	3.44416	2.53949	2.71263
															9 H	10 H	22 H	12 H	13 H	23 H	18 H	19 H	20 H	21 H	22 H	23 H
															28.1273	28.373	29.1963	28.7382	28.5945	29.0067	29.509	29.6438	29.9439	28.2056	29.1963	29.0067
															3.51566	3.2913	2.53949	2.95781	3.08903	2.71263	2.25395	2.13086	1.85682	3.44416	2.53949	2.71263
															3.11548			2.91982			2.08054			2.89876
1112	6 C	8 C	10 C	13 C	16 C	23 C								1112	9 H	11 H	12 H	14 H	15 H	17 H	18 H	19 H	20 H	21 H	22 H	24 H	25 H	26 H
	18.7949	139.075	150.115	134.32	159.016	174.21									27.7246	28.8067	28.7918	27.7699	28.1324	29.5433	29.6001	29.9981	28.2046	28.9897	28.9129	29.9094	30.9249	30.6403
	162.262	46.3735	35.7374	50.9556	27.1613	12.5215									3.88339	2.89526	2.90887	3.84202	3.511	2.22263	2.17076	1.80732	3.44507	2.72815	2.79828	1.88832	0.961008	1.22089
															9 H	22 H	11 H	12 H	22 H	17 H	18 H	19 H	14 H	15 H	20 H	24 H	25 H	26 H
															27.7246	28.9129	28.8067	28.7918	28.9129	29.5433	29.6001	29.9981	27.7699	28.1324	28.2046	29.9094	30.9249	30.6403
															3.88339	2.79828	2.89526	2.90887	2.79828	2.22263	2.17076	1.80732	3.84202	3.511	3.44507	1.88832	0.961008	1.22089
															3.34084		2.86747			2.0669			3.59937			1.35674
1113	6 C	8 C	10 C	13 C	16 C	23 C	26 C							1113	9 H	11 H	12 H	14 H	15 H	17 H	18 H	19 H	20 H	21 H	22 H	24 H	25 H	27 H	28 H	29 H
	20.2425	132.55	148.931	134.225	159.071	163.079	175.841								27.9909	28.7156	28.725	27.773	28.1369	29.5469	29.6173	30.0171	28.2096	29.1275	28.9249	29.8783	30.2244	30.8185	30.7028	31.2838
	160.867	52.6609	36.8777	51.0464	27.108	23.246	10.9508								3.64022	2.97845	2.96987	3.83919	3.50689	2.21934	2.15505	1.78997	3.44051	2.60232	2.78733	1.91672	1.60068	1.05817	1.16382	0.633275
															9 H	21 H	11 H	12 H	22 H	14 H	15 H	20 H	17 H	18 H	19 H	24 H	25 H	27 H	28 H	29 H
															27.9909	29.1275	28.7156	28.725	28.9249	27.773	28.1369	28.2096	29.5469	29.6173	30.0171	29.8783	30.2244	30.8185	30.7028	31.2838
															3.64022	2.60232	2.97845	2.96987	2.78733	3.83919	3.50689	3.44051	2.21934	2.15505	1.78997	1.91672	1.60068	1.05817	1.16382	0.633275
															3.12127		2.91188			3.59553			2.05479			1.7587		0.951755
1121	6 C	8 C	11 C	14 C	17 C	23 C								1121	9 H	10 H	12 H	13 H	15 H	16 H	18 H	19 H	20 H	21 H	22 H	24 H	25 H	26 H
	17.2464	148.317	135.894	134.576	160.081	173.991									27.8368	28.207	28.736	27.9093	27.7759	28.1462	29.5508	29.4858	29.9572	28.2011	29.3025	30.3994	30.8473	30.932
	163.754	37.4697	49.4383	50.7088	26.135	12.7332									3.78093	3.44288	2.95982	3.71473	3.83654	3.4984	2.21578	2.27513	1.84467	3.44827	2.44252	1.44087	1.03187	0.954525
															9 H	10 H	22 H	12 H	13 H	15 H	16 H	21 H	18 H	19 H	20 H	24 H	25 H	26 H
															27.8368	28.207	29.3025	28.736	27.9093	27.7759	28.1462	28.2011	29.5508	29.4858	29.9572	30.3994	30.8473	30.932
															3.78093	3.44288	2.44252	2.95982	3.71473	3.83654	3.4984	3.44827	2.21578	2.27513	1.84467	1.44087	1.03187	0.954525
															3.22211			3.33728		3.59441			2.11186			1.14242
1122	6 C	8 C	10 C	13 C	16 C	22 C	26 C							1122	9 H	11 H	12 H	14 H	15 H	17 H	18 H	19 H	20 H	21 H	23 H	24 H	25 H	27 H	28 H	29 H
	16.8689	136.547	139.042	134.354	159.639	171.279	172.215								27.6567	28.7257	28.0243	27.7701	28.1254	29.392	29.4549	29.9746	28.2028	28.8656	30.5341	30.8124	30.5773	30.7968	30.5111	29.9259
	164.118	48.8096	46.4059	50.9227	26.5611	15.3458	14.4442								3.94539	2.96923	3.60972	3.84184	3.5174	2.36079	2.30335	1.82878	3.44672	2.84148	1.31787	1.06374	1.27842	1.07798	1.33887	1.87325
															9 H	21 H	11 H	12 H	14 H	15 H	20 H	17 H	18 H	19 H	23 H	24 H	25 H	27 H	28 H	29 H
															27.6567	28.8656	28.7257	28.0243	27.7701	28.1254	28.2028	29.392	29.4549	29.9746	30.5341	30.8124	30.5773	30.7968	30.5111	29.9259
															3.94539	2.84148	2.96923	3.60972	3.84184	3.5174	3.44672	2.36079	2.30335	1.82878	1.31787	1.06374	1.27842	1.07798	1.33887	1.87325
															3.39343		3.28947		3.60198			2.16431			1.22001			1.43004
1123	6 C	8 C	10 C	13 C	16 C	22 C	26 C	29 C						1123	9 H	11 H	12 H	14 H	15 H	17 H	18 H	19 H	20 H	21 H	23 H	24 H	25 H	27 H	28 H	30 H	31 H	32 H
	18.2284	130.259	138.135	134.307	159.855	171.454	160.647	175.435							27.975	28.7135	28.0112	27.7725	28.1281	29.404	29.4644	29.9863	28.205	28.9992	30.4975	30.8302	30.5927	29.8033	30.069	31.2254	30.8132	30.6985
	162.808	54.868	47.2796	50.9682	26.3525	15.1774	25.5894	11.3414							3.65473	2.98037	3.62168	3.83965	3.51493	2.34983	2.29468	1.8181	3.44471	2.71948	1.35129	1.04748	1.26436	1.98521	1.74258	0.686604	1.06301	1.16775
															9 H	21 H	11 H	12 H	14 H	15 H	20 H	17 H	18 H	19 H	23 H	24 H	25 H	27 H	28 H	30 H	31 H	32 H
															27.975	28.9992	28.7135	28.0112	27.7725	28.1281	28.205	29.404	29.4644	29.9863	30.4975	30.8302	30.5927	29.8033	30.069	31.2254	30.8132	30.6985
															3.65473	2.71948	2.98037	3.62168	3.83965	3.51493	3.44471	2.34983	2.29468	1.8181	1.35129	1.04748	1.26436	1.98521	1.74258	0.686604	1.06301	1.16775
															3.18711		3.30102		3.59976			2.1542			1.22105			1.86389		0.972453
1131	6 C	8 C	11 C	14 C	17 C	23 C	26 C							1131	9 H	10 H	12 H	13 H	15 H	16 H	18 H	19 H	20 H	21 H	22 H	24 H	25 H	27 H	28 H	29 H
	17.2239	147.603	128.729	134.585	160.101	163.409	176.208								27.8321	28.1923	28.9138	28.0834	27.7863	28.1514	29.5704	29.4562	29.9698	28.2039	29.2706	30.0403	30.5218	30.6876	31.1284	31.1094
	163.776	38.1574	56.3424	50.6999	26.1155	22.9283	10.5964								3.78523	3.45631	2.79746	3.55575	3.82705	3.49365	2.19788	2.30216	1.83317	3.44571	2.47165	1.76879	1.3291	1.1777	0.77518	0.79253
															9 H	10 H	22 H	12 H	13 H	15 H	16 H	21 H	18 H	19 H	20 H	24 H	25 H	27 H	28 H	29 H
															27.8321	28.1923	29.2706	28.9138	28.0834	27.7863	28.1514	28.2039	29.5704	29.4562	29.9698	30.0403	30.5218	30.6876	31.1284	31.1094
															3.78523	3.45631	2.47165	2.79746	3.55575	3.82705	3.49365	3.44571	2.19788	2.30216	1.83317	1.76879	1.3291	1.1777	0.77518	0.79253
															3.23773			3.1766		3.5888			2.11107			1.54895		0.915137
1132	6 C	8 C	10 C	13 C	16 C	22 C	25 C	29 C						1132	9 H	11 H	12 H	14 H	15 H	17 H	18 H	19 H	20 H	21 H	23 H	24 H	26 H	27 H	28 H	30 H	31 H	32 H
	16.7304	136.541	132.031	134.359	159.582	161.103	176.438	172.319							27.6661	28.9121	28.2406	27.7794	28.1293	29.4544	29.4543	29.9871	28.2066	28.8615	30.1386	30.2356	30.7394	31.0876	31.1288	30.8072	30.5759	29.9362
	164.251	48.8151	53.1605	50.9181	26.6159	25.1504	10.3758	14.3443							3.93681	2.79901	3.4122	3.83335	3.51383	2.30381	2.3039	1.81737	3.44325	2.84522	1.67902	1.59045	1.1304	0.812437	0.774815	1.06849	1.2797	1.86385
															9 H	21 H	11 H	12 H	14 H	15 H	20 H	17 H	18 H	19 H	23 H	24 H	26 H	27 H	28 H	30 H	31 H	32 H
															27.6661	28.8615	28.9121	28.2406	27.7794	28.1293	28.2066	29.4544	29.4543	29.9871	30.1386	30.2356	30.7394	31.0876	31.1288	30.8072	30.5759	29.9362
															3.93681	2.84522	2.79901	3.4122	3.83335	3.51383	3.44325	2.30381	2.3039	1.81737	1.67902	1.59045	1.1304	0.812437	0.774815	1.06849	1.2797	1.86385
															3.39101		3.10561		3.59681			2.14169			1.63474		0.905884			1.40401
1133	6 C	8 C	10 C	13 C	16 C	22 C	25 C	29 C	32 C					1133	9 H	11 H	12 H	14 H	15 H	17 H	18 H	19 H	20 H	21 H	23 H	24 H	26 H	27 H	28 H	30 H	31 H	33 H	34 H	35 H
	18.1979	130.237	131.097	134.308	159.784	161.251	176.453	160.749	175.512						27.9793	28.8849	28.231	27.7741	28.1306	29.4746	29.4673	30.0011	28.2091	28.9967	30.0997	30.267	30.7432	31.1152	31.1437	29.8305	30.1281	31.2321	30.8159	30.7067
	162.837	54.8897	54.0603	50.967	26.4216	25.0073	10.3605	25.4911	11.2674						3.65081	2.82385	3.42097	3.83819	3.51265	2.28536	2.29203	1.80458	3.44096	2.72176	1.71455	1.56178	1.12693	0.787234	0.761209	1.96037	1.68861	0.680486	1.06054	1.16026
															9 H	21 H	11 H	12 H	14 H	15 H	20 H	17 H	18 H	19 H	23 H	24 H	26 H	27 H	28 H	30 H	31 H	33 H	34 H	35 H
															27.9793	28.9967	28.8849	28.231	27.7741	28.1306	28.2091	29.4746	29.4673	30.0011	30.0997	30.267	30.7432	31.1152	31.1437	29.8305	30.1281	31.2321	30.8159	30.7067
															3.65081	2.72176	2.82385	3.42097	3.83819	3.51265	3.44096	2.28536	2.29203	1.80458	1.71455	1.56178	1.12693	0.787234	0.761209	1.96037	1.68861	0.680486	1.06054	1.16026
															3.18628		3.12241		3.59727			2.12732			1.63816		0.891791			1.82449		0.967096
1211	6 C	8 C	11 C	14 C	17 C	23 C								1211	9 H	10 H	12 H	13 H	15 H	16 H	18 H	19 H	20 H	21 H	22 H	24 H	25 H	26 H
	12.243	146.016	148.694	134.518	154.53	176.796									28.0932	28.3594	28.7831	28.6176	27.7621	28.1129	29.4243	29.3954	28.1863	29.1752	29.0491	30.5822	30.9601	31.05
	168.575	39.686	37.1059	50.764	31.4828	10.03									3.5468	3.30372	2.91681	3.06794	3.84915	3.52881	2.33129	2.35768	3.46178	2.55876	2.67391	1.27395	0.928865	0.846772
															9 H	10 H	21 H	12 H	13 H	22 H	15 H	16 H	20 H	18 H	19 H	24 H	25 H	26 H
															28.0932	28.3594	29.1752	28.7831	28.6176	29.0491	27.7621	28.1129	28.1863	29.4243	29.3954	30.5822	30.9601	31.05
															3.5468	3.30372	2.55876	2.91681	3.06794	2.67391	3.84915	3.52881	3.46178	2.33129	2.35768	1.27395	0.928865	0.846772
															3.13643			2.88622			3.61325			2.34449		1.01653
1212	6 C	8 C	10 C	13 C	16 C	22 C	26 C							1212	9 H	11 H	12 H	14 H	15 H	17 H	18 H	19 H	20 H	21 H	23 H	24 H	25 H	27 H	28 H	29 H
	16.1911	138.727	151.104	134.228	154.174	176.586	173.986								27.6829	28.8347	28.8098	27.7587	28.1103	29.4593	29.3983	28.1879	28.9641	28.9485	30.7103	30.9813	31.0011	29.9105	30.9199	30.6575
	164.771	46.7092	34.7845	51.0437	31.8264	10.2324	12.7376								3.92147	2.86969	2.89243	3.85225	3.53118	2.29933	2.35504	3.46032	2.75153	2.76577	1.15697	0.909506	0.891425	1.88732	0.965574	1.20519
															9 H	20 H	11 H	12 H	21 H	14 H	15 H	19 H	17 H	18 H	23 H	24 H	25 H	27 H	28 H	29 H
															27.6829	28.9641	28.8347	28.8098	28.9485	27.7587	28.1103	28.1879	29.4593	29.3983	30.7103	30.9813	31.0011	29.9105	30.9199	30.6575
															3.92147	2.75153	2.86969	2.89243	2.76577	3.85225	3.53118	3.46032	2.29933	2.35504	1.15697	0.909506	0.891425	1.88732	0.965574	1.20519
															3.3365		2.84263			3.61459			2.32718		0.985968			1.35269
1213	6 C	8 C	10 C	13 C	16 C	22 C	26 C	29 C						1213	9 H	11 H	12 H	14 H	15 H	17 H	18 H	19 H	20 H	21 H	23 H	24 H	25 H	27 H	28 H	30 H	31 H	32 H
	17.4676	131.942	149.871	134.155	154.334	176.615	162.896	175.822							27.9404	28.7351	28.7607	27.7568	28.1126	29.4761	29.4105	28.1838	29.0965	28.9604	30.7168	30.9908	30.9989	29.8976	30.2502	30.8223	30.6865	31.2859
	163.541	53.2468	35.9723	51.1143	31.6723	10.2049	23.4229	10.969							3.68633	2.96064	2.93727	3.85399	3.52908	2.28399	2.3439	3.46407	2.63063	2.75491	1.15104	0.900831	0.893434	1.8991	1.57712	1.0547	1.17871	0.631358
															9 H	20 H	11 H	12 H	21 H	14 H	15 H	19 H	17 H	18 H	23 H	24 H	25 H	27 H	28 H	30 H	31 H	32 H
															27.9404	29.0965	28.7351	28.7607	28.9604	27.7568	28.1126	28.1838	29.4761	29.4105	30.7168	30.9908	30.9989	29.8976	30.2502	30.8223	30.6865	31.2859
															3.68633	2.63063	2.96064	2.93727	2.75491	3.85399	3.52908	3.46407	2.28399	2.3439	1.15104	0.900831	0.893434	1.8991	1.57712	1.0547	1.17871	0.631358
															3.15848		2.88427			3.61571			2.31394		0.981767			1.73811		0.95492
1221	6 C	8 C	11 C	13 C	16 C	22 C	26 C							1221	9 H	10 H	12 H	14 H	15 H	17 H	18 H	19 H	20 H	21 H	23 H	24 H	25 H	27 H	28 H	29 H
	13.8983	149.636	140.013	134.517	155.567	176.86	175.644								27.9969	28.4734	28.178	27.7807	28.128	29.4078	29.3193	28.1928	29.0321	28.8193	30.5558	30.9757	31.0639	30.8953	30.4467	30.7522
	166.98	36.1989	45.4703	50.7652	30.4843	9.96849	11.1405								3.63474	3.19962	3.46936	3.83216	3.51502	2.34636	2.42718	3.45585	2.68943	2.88375	1.29805	0.91462	0.834079	0.988038	1.39768	1.11871
															9 H	10 H	20 H	12 H	21 H	14 H	15 H	19 H	17 H	18 H	23 H	24 H	25 H	27 H	28 H	29 H
															27.9969	28.4734	29.0321	28.178	28.8193	27.7807	28.128	28.1928	29.4078	29.3193	30.5558	30.9757	31.0639	30.8953	30.4467	30.7522
															3.63474	3.19962	2.68943	3.46936	2.88375	3.83216	3.51502	3.45585	2.34636	2.42718	1.29805	0.91462	0.834079	0.988038	1.39768	1.11871
															3.1746			3.17656		3.60101			2.38677		1.01558			1.16814
1222	6 C	8 C	10 C	12 C	15 C	21 C	25 C	29 C						1222	9 H	11 H	13 H	14 H	16 H	17 H	18 H	19 H	20 H	22 H	23 H	24 H	26 H	27 H	28 H	30 H	31 H	32 H
	19.1411	142.243	142.611	134.125	155.096	176.598	175.164	173.416							27.7432	28.2223	27.7483	28.1135	29.4076	29.319	28.1852	28.8228	28.7031	30.7079	31.0059	31.0115	30.9124	30.5258	30.7565	30.0673	30.9518	30.7589
	161.928	43.3212	42.9672	51.1428	30.9383	10.2207	11.6026	13.2871							3.8664	3.42891	3.86175	3.52826	2.34654	2.42745	3.46279	2.88056	2.98986	1.15916	0.887042	0.881929	0.972423	1.32545	1.11478	1.74413	0.936444	1.11259
															9 H	19 H	11 H	20 H	13 H	14 H	18 H	16 H	17 H	22 H	23 H	24 H	26 H	27 H	28 H	30 H	31 H	32 H
															27.7432	28.8228	28.2223	28.7031	27.7483	28.1135	28.1852	29.4076	29.319	30.7079	31.0059	31.0115	30.9124	30.5258	30.7565	30.0673	30.9518	30.7589
															3.8664	2.88056	3.42891	2.98986	3.86175	3.52826	3.46279	2.34654	2.42745	1.15916	0.887042	0.881929	0.972423	1.32545	1.11478	1.74413	0.936444	1.11259
															3.37348		3.20939		3.6176			2.387		0.976045			1.13755			1.26439
1223	6 C	8 C	10 C	12 C	15 C	21 C	25 C	29 C	32 C					1223	9 H	11 H	13 H	14 H	16 H	17 H	18 H	19 H	20 H	22 H	23 H	24 H	26 H	27 H	28 H	30 H	31 H	33 H	34 H	35 H
	19.0799	135.324	141.598	134.069	155.176	176.628	174.91	163.395	175.716						28.0068	28.1808	27.7463	28.1088	29.4116	29.3417	28.1858	29.022	28.7212	30.7218	31.0107	31.0079	30.9037	30.5258	30.7678	29.8865	30.3841	31.3207	30.8419	30.6203
	161.987	49.9881	43.9428	51.1974	30.8609	10.1924	11.8474	22.9415	11.0708						3.6257	3.46681	3.86357	3.53255	2.34289	2.40672	3.46224	2.69866	2.97334	1.14647	0.882659	0.885216	0.980367	1.32545	1.10447	1.90923	1.45484	0.59958	1.0368	1.23916
															9 H	19 H	11 H	20 H	13 H	14 H	18 H	16 H	17 H	22 H	23 H	24 H	26 H	27 H	28 H	30 H	31 H	33 H	34 H	35 H
															28.0068	29.022	28.1808	28.7212	27.7463	28.1088	28.1858	29.4116	29.3417	30.7218	31.0107	31.0079	30.9037	30.5258	30.7678	29.8865	30.3841	31.3207	30.8419	30.6203
															3.6257	2.69866	3.46681	2.97334	3.86357	3.53255	3.46224	2.34289	2.40672	1.14647	0.882659	0.885216	0.980367	1.32545	1.10447	1.90923	1.45484	0.59958	1.0368	1.23916
															3.16218		3.22007		3.61946			2.37481		0.971449			1.13676			1.68204		0.958512
1231	6 C	8 C	11 C	13 C	16 C	22 C	26 C	29 C						1231	9 H	10 H	12 H	14 H	15 H	17 H	18 H	19 H	20 H	21 H	23 H	24 H	25 H	27 H	28 H	30 H	31 H	32 H
	14.0319	148.972	132.81	134.528	155.466	176.848	165.185	176.501							27.9577	28.4564	28.3621	27.7829	28.1351	29.4111	29.3564	28.1959	29.0503	28.9689	30.5627	30.9833	31.0709	30.3504	30.0814	30.6804	31.0796	31.143
	166.851	36.8385	52.4103	50.7553	30.581	9.98006	21.2174	10.3142							3.67053	3.21514	3.30125	3.83015	3.50854	2.34335	2.3933	3.45302	2.67282	2.74715	1.29175	0.90768	0.827687	1.48562	1.73126	1.18428	0.819742	0.761848
															9 H	10 H	20 H	12 H	21 H	14 H	15 H	19 H	17 H	18 H	23 H	24 H	25 H	27 H	28 H	30 H	31 H	32 H
															27.9577	28.4564	29.0503	28.3621	28.9689	27.7829	28.1351	28.1959	29.4111	29.3564	30.5627	30.9833	31.0709	30.3504	30.0814	30.6804	31.0796	31.143
															3.67053	3.21514	2.67282	3.30125	2.74715	3.83015	3.50854	3.45302	2.34335	2.3933	1.29175	0.90768	0.827687	1.48562	1.73126	1.18428	0.819742	0.761848
															3.18616			3.0242		3.59724			2.36832		1.00904			1.60844		0.921955
1232	6 C	8 C	10 C	12 C	15 C	21 C	25 C	28 C	32 C					1232	9 H	11 H	13 H	14 H	16 H	17 H	18 H	19 H	20 H	22 H	23 H	24 H	26 H	27 H	29 H	30 H	31 H	33 H	34 H	35 H
	19.0852	141.56	135.366	134.125	154.958	176.608	164.608	176.375	173.365						27.7191	28.4171	27.753	28.116	29.4099	29.3649	28.1882	28.8374	28.8729	30.7155	31.0139	31.0219	30.3581	30.1517	30.6892	31.079	31.1391	30.0713	30.9542	30.7458
	161.982	43.9799	49.9474	51.1431	31.071	10.2116	21.7729	10.4365	13.3359						3.88841	3.25103	3.85746	3.52598	2.34444	2.38554	3.46005	2.86723	2.83481	1.15222	0.879737	0.872432	1.47859	1.66706	1.17624	0.82029	0.76541	1.74048	0.934253	1.12455
															9 H	19 H	11 H	20 H	13 H	14 H	18 H	16 H	17 H	22 H	23 H	24 H	26 H	27 H	29 H	30 H	31 H	33 H	34 H	35 H
															27.7191	28.8374	28.4171	28.8729	27.753	28.116	28.1882	29.4099	29.3649	30.7155	31.0139	31.0219	30.3581	30.1517	30.6892	31.079	31.1391	30.0713	30.9542	30.7458
															3.88841	2.86723	3.25103	2.83481	3.85746	3.52598	3.46005	2.34444	2.38554	1.15222	0.879737	0.872432	1.47859	1.66706	1.17624	0.82029	0.76541	1.74048	0.934253	1.12455
															3.37782		3.04292		3.61449			2.36499		0.968131			1.57282		0.920647			1.26643
1233	6 C	8 C	10 C	12 C	15 C	21 C	25 C	28 C	28 C	32 C	35 C			1233	9 H	11 H	13 H	14 H	16 H	17 H	18 H	19 H	20 H	22 H	23 H	24 H	26 H	27 H	29 H	30 H	31 H	33 H	34 H	36 H	37 H	38 H
	18.9505	134.597	134.335	134.06	155.05	176.633	164.332	176.391	176.391	163.323	175.734				27.9905	28.3755	27.7464	28.1147	29.4164	29.3887	28.1898	29.0291	28.8885	30.7312	31.0193	31.0196	30.3748	30.1526	30.6933	31.0915	31.1456	29.8844	30.3721	31.3276	30.847	30.6211
	162.112	50.6882	50.9405	51.2056	30.982	10.187	22.0395	10.4208	10.4208	23.0112	11.0532				3.64058	3.28901	3.86348	3.52717	2.33851	2.3638	3.45859	2.69217	2.82056	1.13789	0.874806	0.874532	1.46334	1.66624	1.1725	0.808876	0.759474	1.91115	1.4658	0.593279	1.03214	1.23843
															9 H	19 H	11 H	20 H	13 H	14 H	18 H	16 H	17 H	22 H	23 H	24 H	26 H	27 H	29 H	30 H	31 H	33 H	34 H	36 H	37 H	38 H
															27.9905	29.0291	28.3755	28.8885	27.7464	28.1147	28.1898	29.4164	29.3887	30.7312	31.0193	31.0196	30.3748	30.1526	30.6933	31.0915	31.1456	29.8844	30.3721	31.3276	30.847	30.6211
															3.64058	2.69217	3.28901	2.82056	3.86348	3.52717	3.45859	2.33851	2.3638	1.13789	0.874806	0.874532	1.46334	1.66624	1.1725	0.808876	0.759474	1.91115	1.4658	0.593279	1.03214	1.23843
															3.16638		3.05479		3.61641			2.35116		0.962408			1.56479		0.913615			1.68848		0.954616
1311	6 C	8 C	11 C	14 C	17 C	23 C	26 C							1311	9 H	10 H	12 H	13 H	15 H	16 H	18 H	19 H	20 H	21 H	22 H	24 H	25 H	27 H	28 H	29 H
	13.014	146.169	148.661	134.533	145.609	165.171	173.978								28.1151	28.367	28.7769	28.5961	27.7743	28.1235	29.4673	29.5252	28.197	29.1817	29.0574	30.1198	30.5479	30.6873	31.0616	31.062
	167.832	39.5388	37.1381	50.7497	40.078	21.231	12.745								3.5268	3.29678	2.92247	3.08757	3.83801	3.51913	2.29203	2.23916	3.45201	2.55283	2.66633	1.69619	1.30527	1.17797	0.836179	0.835814
															9 H	10 H	21 H	12 H	13 H	22 H	15 H	16 H	20 H	18 H	19 H	24 H	25 H	27 H	28 H	29 H
															28.1151	28.367	29.1817	28.7769	28.5961	29.0574	27.7743	28.1235	28.197	29.4673	29.5252	30.1198	30.5479	30.6873	31.0616	31.062
															3.5268	3.29678	2.55283	2.92247	3.08757	2.66633	3.83801	3.51913	3.45201	2.29203	2.23916	1.69619	1.30527	1.17797	0.836179	0.835814
															3.12547			2.89213			3.60305			2.26559		1.50073		0.949989
1312	6 C	8 C	10 C	13 C	16 C	22 C	25 C	29 C						1312	9 H	11 H	12 H	14 H	15 H	17 H	18 H	19 H	20 H	21 H	23 H	24 H	26 H	27 H	28 H	30 H	31 H	32 H
	16.9163	138.894	151.115	134.239	145.239	165.077	174.096	173.996							27.6943	28.8334	28.7978	27.7735	28.1215	29.5292	29.5113	28.1943	28.9646	28.9432	30.2443	30.5132	30.696	31.063	31.0761	29.9188	30.9256	30.6547
	164.072	46.5484	34.7737	51.033	40.4348	21.3216	12.6317	12.728							3.91106	2.87088	2.90339	3.83874	3.52096	2.2355	2.25185	3.45448	2.75107	2.77061	1.5825	1.33696	1.17003	0.834901	0.822939	1.87974	0.960369	1.20774
															9 H	20 H	11 H	12 H	21 H	14 H	15 H	19 H	17 H	18 H	23 H	24 H	26 H	27 H	28 H	30 H	31 H	32 H
															27.6943	28.9646	28.8334	28.7978	28.9432	27.7735	28.1215	28.1943	29.5292	29.5113	30.2443	30.5132	30.696	31.063	31.0761	29.9188	30.9256	30.6547
															3.91106	2.75107	2.87088	2.90339	2.77061	3.83874	3.52096	3.45448	2.2355	2.25185	1.5825	1.33696	1.17003	0.834901	0.822939	1.87974	0.960369	1.20774
															3.33107		2.84829			3.60472			2.24368		1.45973		0.942623			1.34928
1313	6 C	8 C	10 C	13 C	16 C	22 C	25 C	29 C	32 C					1313	9 H	11 H	12 H	14 H	15 H	17 H	18 H	19 H	20 H	21 H	23 H	24 H	26 H	27 H	28 H	30 H	31 H	33 H	34 H	35 H
	17.3041	134.003	150.368	134.068	145.234	164.872	174.155	164.463	178.949						27.0955	28.5491	28.8331	27.7374	28.1083	29.4964	29.4303	28.1796	28.8587	29.2198	30.5082	30.2787	30.6955	31.0595	31.062	30.3251	30.0705	31.1064	31.4579	30.2714
	163.698	51.2603	35.4938	51.1985	40.44	21.5187	12.5747	21.9129	7.95616						4.45786	3.13049	2.87115	3.8717	3.53301	2.26546	2.32581	3.4679	2.84778	2.51803	1.34152	1.55109	1.17049	0.838097	0.835814	1.50872	1.74121	0.79527	0.474295	1.55776
															9 H	20 H	11 H	12 H	21 H	14 H	15 H	19 H	17 H	18 H	23 H	24 H	26 H	27 H	28 H	30 H	31 H	33 H	34 H	35 H
															27.0955	28.8587	28.5491	28.8331	29.2198	27.7374	28.1083	28.1796	29.4964	29.4303	30.5082	30.2787	30.6955	31.0595	31.062	30.3251	30.0705	31.1064	31.4579	30.2714
															4.45786	2.84778	3.13049	2.87115	2.51803	3.8717	3.53301	3.4679	2.26546	2.32581	1.34152	1.55109	1.17049	0.838097	0.835814	1.50872	1.74121	0.79527	0.474295	1.55776
															3.65282		2.83989			3.6242			2.29564		1.44631		0.948133			1.62497		0.942441
1321	6 C	8 C	11 C	13 C	16 C	22 C	25 C	29 C						1321	9 H	10 H	12 H	14 H	15 H	17 H	18 H	19 H	20 H	21 H	23 H	24 H	26 H	27 H	28 H	30 H	31 H	32 H
	14.5414	149.811	140.035	134.564	146.666	165.29	173.961	175.653							28.0244	28.493	28.1679	27.7906	28.1433	29.4606	29.4437	28.2016	29.0377	28.8198	30.095	30.5653	30.6793	31.0646	31.0615	30.8932	30.4424	30.7383
	166.36	36.0303	45.4493	50.7202	39.0604	21.1161	12.7615	11.132							3.60962	3.18172	3.47859	3.82312	3.50105	2.29815	2.31358	3.44781	2.68432	2.8833	1.71884	1.28938	1.18528	0.83344	0.836271	0.989955	1.40161	1.1314
															9 H	10 H	20 H	12 H	21 H	14 H	15 H	19 H	17 H	18 H	23 H	24 H	26 H	27 H	28 H	30 H	31 H	32 H
															28.0244	28.493	29.0377	28.1679	28.8198	27.7906	28.1433	28.2016	29.4606	29.4437	30.095	30.5653	30.6793	31.0646	31.0615	30.8932	30.4424	30.7383
															3.60962	3.18172	2.68432	3.47859	2.8833	3.82312	3.50105	3.44781	2.29815	2.31358	1.71884	1.28938	1.18528	0.83344	0.836271	0.989955	1.40161	1.1314
															3.15855			3.18094		3.59066			2.30586		1.50411		0.951663			1.17432
1322	6 C	8 C	10 C	12 C	15 C	21 C	24 C	28 C	32 C					1322	9 H	11 H	13 H	14 H	16 H	17 H	18 H	19 H	20 H	22 H	23 H	25 H	26 H	27 H	29 H	30 H	31 H	33 H	34 H	35 H
	19.8764	142.435	142.575	134.137	146.156	165.057	174.077	175.172	173.463						27.7519	28.1999	27.7643	28.1275	29.4582	29.4284	28.1914	28.8287	28.7134	30.2386	30.5185	30.6983	31.0777	31.0772	30.9047	30.5255	30.7434	30.0723	30.9558	30.7572
	161.22	43.1371	43.002	51.1316	39.5518	21.3408	12.6499	11.5954	13.2414						3.85846	3.44937	3.84714	3.51548	2.30034	2.32755	3.45713	2.87517	2.98046	1.58771	1.33212	1.16793	0.821477	0.821934	0.979454	1.32572	1.12675	1.73957	0.932792	1.11414
															9 H	19 H	11 H	20 H	13 H	14 H	18 H	16 H	17 H	22 H	23 H	25 H	26 H	27 H	29 H	30 H	31 H	33 H	34 H	35 H
															27.7519	28.8287	28.1999	28.7134	27.7643	28.1275	28.1914	29.4582	29.4284	30.2386	30.5185	30.6983	31.0777	31.0772	30.9047	30.5255	30.7434	30.0723	30.9558	30.7572
															3.85846	2.87517	3.44937	2.98046	3.84714	3.51548	3.45713	2.30034	2.32755	1.58771	1.33212	1.16793	0.821477	0.821934	0.979454	1.32572	1.12675	1.73957	0.932792	1.11414
															3.36682		3.21491		3.60658			2.31394		1.45991		0.937114			1.14397			1.26217
1323	6 C	8 C	10 C	12 C	15 C	21 C	24 C	28 C	32 C	35 C				1323	9 H	11 H	13 H	14 H	16 H	17 H	18 H	19 H	20 H	22 H	23 H	25 H	26 H	27 H	29 H	30 H	31 H	33 H	34 H	36 H	37 H	38 H
	19.8915	135.498	141.616	134.051	146.243	165.148	174.071	174.916	163.422	175.727					28.0276	28.1591	27.7623	28.1286	29.4692	29.4475	28.195	29.0341	28.7316	30.2554	30.5185	30.7001	31.0822	31.0786	30.9031	30.5191	30.7445	29.8804	30.3913	31.3239	30.8447	30.626
	161.205	49.8205	43.9259	51.2148	39.4678	21.2531	12.6557	11.8413	22.9161	11.0606					3.6067	3.48662	3.84896	3.51447	2.29029	2.31011	3.45384	2.68761	2.96384	1.57237	1.33212	1.16629	0.817368	0.820656	0.980915	1.33157	1.12574	1.9148	1.44827	0.596658	1.03424	1.23395
															9 H	19 H	11 H	20 H	13 H	14 H	18 H	16 H	17 H	22 H	23 H	25 H	26 H	27 H	29 H	30 H	31 H	33 H	34 H	36 H	37 H	38 H
															28.0276	29.0341	28.1591	28.7316	27.7623	28.1286	28.195	29.4692	29.4475	30.2554	30.5185	30.7001	31.0822	31.0786	30.9031	30.5191	30.7445	29.8804	30.3913	31.3239	30.8447	30.626
															3.6067	2.68761	3.48662	2.96384	3.84896	3.51447	3.45384	2.29029	2.31011	1.57237	1.33212	1.16629	0.817368	0.820656	0.980915	1.33157	1.12574	1.9148	1.44827	0.596658	1.03424	1.23395
															3.14716		3.22523		3.60576			2.3002		1.45224		0.93477			1.14607			1.68154		0.954951
1331	6 C	8 C	11 C	13 C	16 C	22 C	25 C	29 C	32 C					1331	9 H	10 H	12 H	14 H	15 H	17 H	18 H	19 H	20 H	21 H	23 H	24 H	26 H	27 H	28 H	30 H	31 H	33 H	34 H	35 H
	14.6754	149.164	132.821	134.559	146.536	165.26	173.97	165.111	176.524						27.981	28.4677	28.3549	27.7959	28.1437	29.4573	29.4833	28.2019	29.0582	28.9755	30.0997	30.5698	30.684	31.0705	31.0752	30.3327	30.0756	30.6804	31.071	31.1391
	166.231	36.6537	52.3996	50.7246	39.1851	21.1456	12.753	21.2888	10.2926						3.64926	3.20482	3.30783	3.81828	3.50068	2.30116	2.27742	3.44754	2.6656	2.74112	1.71455	1.28527	1.18099	0.828052	0.82376	1.50178	1.73655	1.18428	0.827596	0.76541
															9 H	10 H	20 H	12 H	21 H	14 H	15 H	19 H	17 H	18 H	23 H	24 H	26 H	27 H	28 H	30 H	31 H	33 H	34 H	35 H
															27.981	28.4677	29.0582	28.3549	28.9755	27.7959	28.1437	28.2019	29.4573	29.4833	30.0997	30.5698	30.684	31.0705	31.0752	30.3327	30.0756	30.6804	31.071	31.1391
															3.64926	3.20482	2.6656	3.30783	2.74112	3.81828	3.50068	3.44754	2.30116	2.27742	1.71455	1.28527	1.18099	0.828052	0.82376	1.50178	1.73655	1.18428	0.827596	0.76541
															3.17323			3.02447		3.58884			2.28929		1.49991		0.944267			1.61917		0.92576
1332	6 C	8 C	10 C	12 C	15 C	21 C	24 C	28 C	31 C	35 C				1332	9 H	11 H	13 H	14 H	16 H	17 H	18 H	19 H	20 H	22 H	23 H	25 H	26 H	27 H	29 H	30 H	32 H	33 H	34 H	36 H	37 H	38 H
	19.8838	141.8	135.391	134.134	146.073	165.121	174.064	164.587	176.393	173.394					27.7301	28.4057	27.7612	28.1304	29.4601	29.482	28.1923	28.8519	28.8635	30.2389	30.5389	30.6951	31.0815	31.087	30.3395	30.1443	30.6909	31.0694	31.1363	30.077	30.962	30.7444
	161.213	43.7481	49.9238	51.1342	39.6319	21.2793	12.6622	21.7931	10.4187	13.3076					3.87837	3.26144	3.84997	3.51283	2.2986	2.2786	3.45631	2.85399	2.84339	1.58743	1.31349	1.17085	0.818007	0.812985	1.49557	1.67382	1.17469	0.829057	0.767966	1.73528	0.92713	1.12583
															9 H	19 H	11 H	20 H	13 H	14 H	18 H	16 H	17 H	22 H	23 H	25 H	26 H	27 H	29 H	30 H	32 H	33 H	34 H	36 H	37 H	38 H
															27.7301	28.8519	28.4057	28.8635	27.7612	28.1304	28.1923	29.4601	29.482	30.2389	30.5389	30.6951	31.0815	31.087	30.3395	30.1443	30.6909	31.0694	31.1363	30.077	30.962	30.7444
															3.87837	2.85399	3.26144	2.84339	3.84997	3.51283	3.45631	2.2986	2.2786	1.58743	1.31349	1.17085	0.818007	0.812985	1.49557	1.67382	1.17469	0.829057	0.767966	1.73528	0.92713	1.12583
															3.36618		3.05242		3.60637			2.2886		1.45046		0.933948			1.5847		0.923903			1.26275
1333	6 C	8 C	10 C	12 C	15 C	21 C	24 C	28 C	31 C	35 C	38 C			1333	9 H	11 H	13 H	14 H	16 H	17 H	18 H	19 H	20 H	22 H	23 H	25 H	26 H	27 H	29 H	30 H	32 H	33 H	34 H	36 H	37 H	39 H	40 H	41 H
	19.8621	134.793	134.442	134.074	146.139	165.12	174.067	164.286	176.396	163.346	175.744				28.0056	28.3636	27.7598	28.1289	29.4653	29.4984	28.1947	29.0347	28.8873	30.2531	30.5377	30.6981	31.0832	31.0888	30.3546	30.1386	30.6919	31.0803	31.1438	29.9022	30.3751	31.3326	30.8523	30.628
	161.234	50.4998	50.8381	51.192	39.5681	21.2802	12.6593	22.0836	10.4155	22.9888	11.0443				3.62679	3.29988	3.85125	3.5142	2.29385	2.26363	3.45411	2.68706	2.82166	1.57447	1.31458	1.16811	0.816455	0.811341	1.48178	1.67902	1.17377	0.819103	0.761118	1.8949	1.46306	0.588713	1.0273	1.23212
															9 H	19 H	11 H	20 H	13 H	14 H	18 H	16 H	17 H	22 H	23 H	25 H	26 H	27 H	29 H	30 H	32 H	33 H	34 H	36 H	37 H	39 H	40 H	41 H
															28.0056	29.0347	28.3636	28.8873	27.7598	28.1289	28.1947	29.4653	29.4984	30.2531	30.5377	30.6981	31.0832	31.0888	30.3546	30.1386	30.6919	31.0803	31.1438	29.9022	30.3751	31.3326	30.8523	30.628
															3.62679	2.68706	3.29988	2.82166	3.85125	3.5142	3.45411	2.29385	2.26363	1.57447	1.31458	1.16811	0.816455	0.811341	1.48178	1.67902	1.17377	0.819103	0.761118	1.8949	1.46306	0.588713	1.0273	1.23212
															3.15693		3.06077		3.60652			2.27874		1.44453		0.93197			1.5804		0.917998			1.67898		0.949381
2111	6 C	8 C	11 C	14 C	17 C	23 C								2111	9 H	10 H	12 H	13 H	15 H	16 H	18 H	19 H	20 H	21 H	22 H	24 H	25 H	26 H
	15.2093	146.361	147.347	124.22	160.058	171.351									28.1539	28.3719	28.7375	28.5958	27.5613	27.8151	29.4983	29.6536	29.9341	29.2115	29.0101	30.6981	30.5475	30.5141
	165.717	39.354	38.4038	60.6868	26.1569	15.2763									3.49137	3.2923	2.95845	3.08785	4.03251	3.80075	2.26372	2.12191	1.86577	2.52561	2.70952	1.16811	1.30563	1.33613
															9 H	10 H	21 H	12 H	13 H	22 H	15 H	16 H	18 H	19 H	20 H	24 H	25 H	26 H
															28.1539	28.3719	29.2115	28.7375	28.5958	29.0101	27.5613	27.8151	29.4983	29.6536	29.9341	30.6981	30.5475	30.5141
															3.49137	3.2923	2.52561	2.95845	3.08785	2.70952	4.03251	3.80075	2.26372	2.12191	1.86577	1.16811	1.30563	1.33613
															3.1031			2.91861			3.91663		2.0838			1.26996
2112	6 C	8 C	10 C	13 C	16 C	22 C	26 C							2112	9 H	11 H	12 H	14 H	15 H	17 H	18 H	19 H	20 H	21 H	23 H	24 H	25 H	27 H	28 H	29 H
	18.9061	139.086	150.11	123.932	158.944	171.315	174.183								27.7277	28.8068	28.7875	27.5575	27.8188	29.5307	29.5908	29.9912	29.0072	28.9107	30.6995	30.5482	30.5205	29.912	30.9388	30.6507
	162.155	46.3629	35.7417	60.9639	27.2306	15.3116	12.5477								3.88056	2.89517	2.91279	4.03598	3.79737	2.23413	2.17925	1.81362	2.71217	2.80029	1.16683	1.30499	1.33029	1.88595	0.948315	1.2114
															9 H	20 H	11 H	12 H	21 H	14 H	15 H	17 H	18 H	19 H	23 H	24 H	25 H	27 H	28 H	29 H
															27.7277	29.0072	28.8068	28.7875	28.9107	27.5575	27.8188	29.5307	29.5908	29.9912	30.6995	30.5482	30.5205	29.912	30.9388	30.6507
															3.88056	2.71217	2.89517	2.91279	2.80029	4.03598	3.79737	2.23413	2.17925	1.81362	1.16683	1.30499	1.33029	1.88595	0.948315	1.2114
															3.29637		2.86942			3.91667		2.07567			1.26737			1.34855
2113	6 C	8 C	10 C	13 C	16 C	22 C	26 C	29 C						2113	9 H	11 H	12 H	14 H	15 H	17 H	18 H	19 H	20 H	21 H	23 H	24 H	25 H	27 H	28 H	30 H	31 H	32 H
	20.356	132.598	148.955	123.818	159.047	171.315	163.062	175.851							27.9942	28.7238	28.7281	27.5702	27.8205	29.5454	29.6144	30.0096	29.1296	28.9264	30.703	30.5505	30.5233	29.8895	30.2286	30.831	30.7163	31.2928
	160.758	52.6142	36.8547	61.0742	27.1316	15.3116	23.2631	10.9408							3.6372	2.97096	2.96703	4.02438	3.79582	2.22071	2.1577	1.79682	2.6004	2.78596	1.16364	1.30289	1.32773	1.90649	1.59684	1.04675	1.15149	0.625057
															9 H	20 H	11 H	12 H	21 H	14 H	15 H	17 H	18 H	19 H	23 H	24 H	25 H	27 H	28 H	30 H	31 H	32 H
															27.9942	29.1296	28.7238	28.7281	28.9264	27.5702	27.8205	29.5454	29.6144	30.0096	30.703	30.5505	30.5233	29.8895	30.2286	30.831	30.7163	31.2928
															3.6372	2.6004	2.97096	2.96703	2.78596	4.02438	3.79582	2.22071	2.1577	1.79682	1.16364	1.30289	1.32773	1.90649	1.59684	1.04675	1.15149	0.625057
															3.1188		2.90798			3.9101		2.05841			1.26476			1.75167		0.941101
2121	6 C	8 C	11 C	13 C	16 C	22 C	26 C							2121	9 H	10 H	12 H	14 H	15 H	17 H	18 H	19 H	20 H	21 H	23 H	24 H	25 H	27 H	28 H	29 H
	16.4467	149.922	138.718	124.27	160.813	171.342	175.779								28.0644	28.4976	28.2246	27.5742	27.8338	29.5056	29.5834	29.9467	29.0438	28.7734	30.7016	30.5505	30.5192	30.8996	30.425	30.6884
	164.524	35.9227	46.718	60.6384	25.4301	15.2849	11.01								3.5731	3.17752	3.42681	4.02073	3.78367	2.25705	2.18601	1.85426	2.67875	2.92567	1.16492	1.30289	1.33148	0.984111	1.4175	1.17697
															9 H	10 H	20 H	12 H	21 H	14 H	15 H	17 H	18 H	19 H	23 H	24 H	25 H	27 H	28 H	29 H
															28.0644	28.4976	29.0438	28.2246	28.7734	27.5742	27.8338	29.5056	29.5834	29.9467	30.7016	30.5505	30.5192	30.8996	30.425	30.6884
															3.5731	3.17752	2.67875	3.42681	2.92567	4.02073	3.78367	2.25705	2.18601	1.85426	1.16492	1.30289	1.33148	0.984111	1.4175	1.17697
															3.14312			3.17624		3.9022		2.09911			1.26643			1.19286
2122	6 C	8 C	10 C	12 C	15 C	21 C	25 C	29 C						2122	9 H	11 H	13 H	14 H	16 H	17 H	18 H	19 H	20 H	22 H	23 H	24 H	26 H	27 H	28 H	30 H	31 H	32 H
	21.8142	142.703	141.297	123.832	159.526	171.292	175.29	173.428							27.7671	28.2759	27.5673	27.8193	29.4826	29.5034	30.0066	28.845	28.6426	30.7029	30.5448	30.5274	30.9106	30.5062	30.6939	30.0414	30.9603	30.7313
	159.353	42.8782	44.2334	61.0599	26.6693	15.3334	11.4815	13.2756							3.84458	3.37997	4.02703	3.79691	2.27806	2.25906	1.79956	2.86029	3.04511	1.16373	1.3081	1.32399	0.974066	1.34335	1.17195	1.76778	0.928682	1.1378
															9 H	19 H	11 H	20 H	13 H	14 H	16 H	17 H	18 H	22 H	23 H	24 H	26 H	27 H	28 H	30 H	31 H	32 H
															27.7671	28.845	28.2759	28.6426	27.5673	27.8193	29.4826	29.5034	30.0066	30.7029	30.5448	30.5274	30.9106	30.5062	30.6939	30.0414	30.9603	30.7313
															3.84458	2.86029	3.37997	3.04511	4.02703	3.79691	2.27806	2.25906	1.79956	1.16373	1.3081	1.32399	0.974066	1.34335	1.17195	1.76778	0.928682	1.1378
															3.35243		3.21254		3.91197		2.11223			1.26527			1.16312			1.27809
2123	6 C	8 C	10 C	12 C	15 C	21 C	25 C	29 C	32 C					2123	9 H	11 H	13 H	14 H	16 H	17 H	18 H	19 H	20 H	22 H	23 H	24 H	26 H	27 H	28 H	30 H	31 H	33 H	34 H	35 H
	22.0896	135.68	140.161	123.76	159.597	171.292	174.963	163.225	175.718						28.0276	28.2348	27.5612	27.8187	29.4872	29.52	30.02	29.0331	28.6591	30.7072	30.547	30.5305	30.9083	30.5168	30.7067	29.885	30.3611	31.3288	30.8492	30.6549
	159.087	49.6447	45.3274	61.1293	26.6017	15.3338	11.7967	23.1059	11.0695						3.6067	3.4175	4.0326	3.79746	2.27386	2.2439	1.78733	2.68852	3.03004	1.1598	1.30609	1.32116	0.976167	1.33367	1.16026	1.9106	1.47585	0.592183	1.03013	1.20756
															9 H	19 H	11 H	20 H	13 H	14 H	16 H	17 H	18 H	22 H	23 H	24 H	26 H	27 H	28 H	30 H	31 H	33 H	34 H	35 H
															28.0276	29.0331	28.2348	28.6591	27.5612	27.8187	29.4872	29.52	30.02	30.7072	30.547	30.5305	30.9083	30.5168	30.7067	29.885	30.3611	31.3288	30.8492	30.6549
															3.6067	2.68852	3.4175	3.03004	4.0326	3.79746	2.27386	2.2439	1.78733	1.1598	1.30609	1.32116	0.976167	1.33367	1.16026	1.9106	1.47585	0.592183	1.03013	1.20756
															3.14761		3.22377		3.91503		2.1017			1.26235			1.1567			1.69322		0.943293
2131	6 C	8 C	11 C	13 C	16 C	22 C	26 C	29 C						2131	9 H	10 H	12 H	14 H	15 H	17 H	18 H	19 H	20 H	21 H	23 H	24 H	25 H	27 H	28 H	30 H	31 H	32 H
	16.5323	149.263	131.525	124.275	160.706	171.345	165.333	176.569							28.0237	28.4733	28.4058	27.579	27.8378	29.5057	29.6263	29.9546	29.0633	28.9321	30.7034	30.5517	30.5221	30.2828	30.0571	30.6814	31.0802	31.1418
	164.442	36.5583	53.6481	60.6332	25.5329	15.2826	21.0752	10.2493							3.61026	3.19971	3.26135	4.01635	3.78002	2.25696	2.14684	1.84705	2.66094	2.78075	1.16327	1.3018	1.32883	1.54735	1.75345	1.18336	0.819195	0.762944
															9 H	10 H	20 H	12 H	21 H	14 H	15 H	17 H	18 H	19 H	23 H	24 H	25 H	27 H	28 H	30 H	31 H	32 H
															28.0237	28.4733	29.0633	28.4058	28.9321	27.579	27.8378	29.5057	29.6263	29.9546	30.7034	30.5517	30.5221	30.2828	30.0571	30.6814	31.0802	31.1418
															3.61026	3.19971	2.66094	3.26135	2.78075	4.01635	3.78002	2.25696	2.14684	1.84705	1.16327	1.3018	1.32883	1.54735	1.75345	1.18336	0.819195	0.762944
															3.15697			3.02105		3.89818		2.08361			1.26463			1.6504		0.921834
2132	6 C	8 C	10 C	12 C	15 C	21 C	25 C	28 C	32 C					2132	9 H	11 H	13 H	14 H	16 H	17 H	18 H	19 H	20 H	22 H	23 H	24 H	26 H	27 H	29 H	30 H	31 H	33 H	34 H	35 H
	21.9247	141.922	133.975	123.829	159.446	171.303	164.7	176.423	173.366						27.7367	28.4662	27.5666	27.8253	29.4861	29.5613	30.0175	28.8593	28.8043	30.7065	30.5469	30.5305	30.2975	30.1323	30.6878	31.0826	31.1431	30.0457	30.9642	30.7172
	159.246	43.6313	51.2876	61.0629	26.7465	15.3224	21.6848	10.39	13.3349						3.87234	3.20619	4.02767	3.79143	2.27486	2.20619	1.78961	2.84723	2.89745	1.16044	1.30618	1.32116	1.53392	1.68478	1.17752	0.817003	0.761757	1.76386	0.925121	1.15067
															9 H	19 H	11 H	20 H	13 H	14 H	16 H	17 H	18 H	22 H	23 H	24 H	26 H	27 H	29 H	30 H	31 H	33 H	34 H	35 H
															27.7367	28.8593	28.4662	28.8043	27.5666	27.8253	29.4861	29.5613	30.0175	30.7065	30.5469	30.5305	30.2975	30.1323	30.6878	31.0826	31.1431	30.0457	30.9642	30.7172
															3.87234	2.84723	3.20619	2.89745	4.02767	3.79143	2.27486	2.20619	1.78961	1.16044	1.30618	1.32116	1.53392	1.68478	1.17752	0.817003	0.761757	1.76386	0.925121	1.15067
															3.35978		3.05182		3.90955		2.09022			1.26259			1.60935		0.918759			1.27988
2133	6 C	8 C	10 C	12 C	15 C	21 C	25 C	28 C	32 C	35 C				2133	9 H	11 H	13 H	14 H	16 H	17 H	18 H	19 H	20 H	22 H	23 H	24 H	26 H	27 H	29 H	30 H	31 H	33 H	34 H	36 H	37 H	38 H
	22.1375	134.962	132.935	123.757	159.525	171.296	164.36	176.439	163.15	175.739					27.9987	28.4261	27.5609	27.8259	29.4918	29.5761	30.0305	29.0455	28.8262	30.7085	30.5495	30.5356	30.3075	30.1321	30.6941	31.094	31.1495	29.8751	30.3435	31.3375	30.8515	30.6535
	159.041	50.3371	52.2897	61.1328	26.6711	15.3298	22.0122	10.3741	23.1779	11.0488					3.63309	3.24281	4.03287	3.79089	2.26966	2.19268	1.77774	2.6772	2.87745	1.15862	1.30381	1.3165	1.52479	1.68496	1.17177	0.806593	0.755913	1.91964	1.49192	0.584239	1.02803	1.20884
															9 H	19 H	11 H	20 H	13 H	14 H	16 H	17 H	18 H	22 H	23 H	24 H	26 H	27 H	29 H	30 H	31 H	33 H	34 H	36 H	37 H	38 H
															27.9987	29.0455	28.4261	28.8262	27.5609	27.8259	29.4918	29.5761	30.0305	30.7085	30.5495	30.5356	30.3075	30.1321	30.6941	31.094	31.1495	29.8751	30.3435	31.3375	30.8515	30.6535
															3.63309	2.6772	3.24281	2.87745	4.03287	3.79089	2.26966	2.19268	1.77774	1.15862	1.30381	1.3165	1.52479	1.68496	1.17177	0.806593	0.755913	1.91964	1.49192	0.584239	1.02803	1.20884
															3.15515		3.06013		3.91188		2.08002			1.25964			1.60488		0.911424			1.70578		0.940371
2211	6 C	8 C	11 C	14 C	17 C	22 C	26 C							2211	9 H	10 H	12 H	13 H	15 H	16 H	18 H	19 H	20 H	21 H	23 H	24 H	25 H	27 H	28 H	29 H
	12.3081	146.003	148.707	124.207	154.534	171.332	176.765								28.1041	28.3645	28.7785	28.6121	27.5534	27.8016	29.4137	29.3971	29.1903	29.0603	30.6896	30.5398	30.4985	31.0394	30.5556	30.9537
	168.512	39.6989	37.0935	60.6989	31.4792	15.2947	10.0606								3.53685	3.29906	2.92101	3.07296	4.03972	3.81308	2.34097	2.35613	2.54497	2.66368	1.17587	1.31267	1.35038	0.856451	1.29824	0.934709
															9 H	10 H	20 H	12 H	13 H	21 H	15 H	16 H	18 H	19 H	23 H	24 H	25 H	27 H	28 H	29 H
															28.1041	28.3645	29.1903	28.7785	28.6121	29.0603	27.5534	27.8016	29.4137	29.3971	30.6896	30.5398	30.4985	31.0394	30.5556	30.9537
															3.53685	3.29906	2.54497	2.92101	3.07296	2.66368	4.03972	3.81308	2.34097	2.35613	1.17587	1.31267	1.35038	0.856451	1.29824	0.934709
															3.12696			2.88589			3.9264		2.34855		1.27964			1.0298
2212	6 C	8 C	10 C	13 C	16 C	21 C	25 C	29 C						2212	9 H	11 H	12 H	14 H	15 H	17 H	18 H	19 H	20 H	22 H	23 H	24 H	26 H	27 H	28 H	30 H	31 H	32 H
	16.2437	138.737	151.16	123.891	154.145	171.323	176.568	173.988							27.6851	28.8323	28.8074	27.5548	27.7951	29.4488	29.3901	28.974	28.9465	30.691	30.5358	30.5066	30.9887	30.6844	30.9825	29.9224	30.9278	30.6564
	164.72	46.6992	34.7305	61.0032	31.8538	15.3039	10.2504	12.7358							3.91946	2.87188	2.89462	4.03844	3.81901	2.30892	2.36252	2.74249	2.7676	1.1746	1.31632	1.34298	0.902749	1.18062	0.90841	1.87645	0.95836	1.20619
															9 H	19 H	11 H	12 H	20 H	14 H	15 H	17 H	18 H	22 H	23 H	24 H	26 H	27 H	28 H	30 H	31 H	32 H
															27.6851	28.974	28.8323	28.8074	28.9465	27.5548	27.7951	29.4488	29.3901	30.691	30.5358	30.5066	30.9887	30.6844	30.9825	29.9224	30.9278	30.6564
															3.91946	2.74249	2.87188	2.89462	2.7676	4.03844	3.81901	2.30892	2.36252	1.1746	1.31632	1.34298	0.902749	1.18062	0.90841	1.87645	0.95836	1.20619
															3.33097		2.8447			3.92873		2.33572		1.27797			0.997261			1.347
2213	6 C	8 C	10 C	13 C	16 C	21 C	25 C	29 C	32 C					2213	9 H	11 H	12 H	14 H	15 H	17 H	18 H	19 H	20 H	22 H	23 H	24 H	26 H	27 H	28 H	30 H	31 H	33 H	34 H	35 H
	16.6473	133.813	150.471	123.628	154.227	171.328	176.384	164.463	178.958						27.0773	28.5607	28.8441	27.5063	27.7819	29.3947	29.3542	28.8509	29.2177	30.6875	30.5115	30.5174	30.7276	30.9777	30.971	30.3213	30.0723	31.1094	31.4616	30.2469
	164.331	51.4435	35.3941	61.2566	31.7756	15.2983	10.427	21.9135	7.94749						4.47448	3.1199	2.86111	4.08273	3.83107	2.35832	2.39531	2.8549	2.51995	1.17779	1.33851	1.33312	1.14117	0.912793	0.918912	1.51219	1.73957	0.79253	0.470916	1.58013
															9 H	19 H	11 H	12 H	20 H	14 H	15 H	17 H	18 H	22 H	23 H	24 H	26 H	27 H	28 H	30 H	31 H	33 H	34 H	35 H
															27.0773	28.8509	28.5607	28.8441	29.2177	27.5063	27.7819	29.3947	29.3542	30.6875	30.5115	30.5174	30.7276	30.9777	30.971	30.3213	30.0723	31.1094	31.4616	30.2469
															4.47448	2.8549	3.1199	2.86111	2.51995	4.08273	3.83107	2.35832	2.39531	1.17779	1.33851	1.33312	1.14117	0.912793	0.918912	1.51219	1.73957	0.79253	0.470916	1.58013
															3.66469		2.83365			3.9569		2.37681		1.28314			0.99096			1.62588		0.947859
2221	6 C	8 C	11 C	14 C	17 C	21 C	25 C	29 C						2221	9 H	10 H	12 H	13 H	15 H	16 H	18 H	19 H	20 H	22 H	23 H	24 H	26 H	27 H	28 H	30 H	31 H	32 H
	14.707	147.994	137.613	124.168	155.233	171.321	176.668	174.221							27.802	28.1783	28.8227	27.8334	27.557	27.8083	29.416	29.2674	29.3009	30.6874	30.5296	30.4997	30.8599	30.7842	30.9857	30.4275	30.8815	30.9477
	166.201	37.7807	47.7829	60.7365	30.8059	15.3052	10.1532	12.5116							3.81271	3.46909	2.88065	3.78404	4.03644	3.80696	2.33887	2.47457	2.44398	1.17788	1.32198	1.34928	1.02036	1.08949	0.905488	1.41521	1.00064	0.940188
															9 H	10 H	20 H	12 H	13 H	15 H	16 H	18 H	19 H	22 H	23 H	24 H	26 H	27 H	28 H	30 H	31 H	32 H
															27.802	28.1783	29.3009	28.8227	27.8334	27.557	27.8083	29.416	29.2674	30.6874	30.5296	30.4997	30.8599	30.7842	30.9857	30.4275	30.8815	30.9477
															3.81271	3.46909	2.44398	2.88065	3.78404	4.03644	3.80696	2.33887	2.47457	1.17788	1.32198	1.34928	1.02036	1.08949	0.905488	1.41521	1.00064	0.940188
															3.24193			3.33234		3.9217		2.40672		1.28305			1.00511			1.11868
2222	6 C	8 C	10 C	13 C	16 C	20 C	24 C	28 C	32 C					2222	9 H	11 H	12 H	14 H	15 H	17 H	18 H	19 H	21 H	22 H	23 H	25 H	26 H	27 H	29 H	30 H	31 H	33 H	34 H	35 H
	13.8221	136.279	140.534	123.964	155.002	171.328	176.685	171.345	172.239						27.6294	28.7745	27.9698	27.5441	27.7856	29.2081	29.3034	28.8758	30.6888	30.5385	30.5	30.7735	30.8773	30.9966	30.5431	30.8293	30.6285	30.805	30.4993	29.9202
	167.053	49.068	44.9679	60.9331	31.0285	15.2982	10.1375	15.2822	14.4213						3.97032	2.92466	3.65948	4.04821	3.82769	2.52872	2.44169	2.83216	1.1766	1.31385	1.34901	1.09926	1.00447	0.895535	1.30965	1.04831	1.23167	1.0705	1.34965	1.87846
															9 H	19 H	11 H	12 H	14 H	15 H	17 H	18 H	21 H	22 H	23 H	25 H	26 H	27 H	29 H	30 H	31 H	33 H	34 H	35 H
															27.6294	28.8758	28.7745	27.9698	27.5441	27.7856	29.2081	29.3034	30.6888	30.5385	30.5	30.7735	30.8773	30.9966	30.5431	30.8293	30.6285	30.805	30.4993	29.9202
															3.97032	2.83216	2.92466	3.65948	4.04821	3.82769	2.52872	2.44169	1.1766	1.31385	1.34901	1.09926	1.00447	0.895535	1.30965	1.04831	1.23167	1.0705	1.34965	1.87846
															3.40124		3.29207		3.93795		2.48521		1.27982			0.999756			1.19654			1.43287
2223	6 C	8 C	10 C	13 C	16 C	20 C	24 C	28 C	32 C	35 C				2223	9 H	11 H	12 H	14 H	15 H	17 H	18 H	19 H	21 H	22 H	23 H	25 H	26 H	27 H	29 H	30 H	31 H	33 H	34 H	36 H	37 H	38 H
	15.2818	129.941	139.622	123.9	155.292	171.326	176.656	171.54	160.652	175.432					27.9483	28.7668	27.9609	27.5448	27.7882	29.233	29.3212	29.0036	30.689	30.5376	30.5026	30.7688	30.8927	30.9997	30.5103	30.8481	30.6408	30.062	29.8068	30.8266	30.6975	31.2305
	165.647	55.1747	45.8469	60.9949	30.7486	15.3003	10.1651	15.0945	25.5845	11.3443					3.67912	2.9317	3.66761	4.04758	3.82531	2.50598	2.42544	2.71546	1.17642	1.31467	1.34664	1.10355	0.990412	0.892704	1.3396	1.03114	1.22044	1.74897	1.98201	1.05077	1.16866	0.681947
															9 H	19 H	11 H	12 H	14 H	15 H	17 H	18 H	21 H	22 H	23 H	25 H	26 H	27 H	29 H	30 H	31 H	33 H	34 H	36 H	37 H	38 H
															27.9483	29.0036	28.7668	27.9609	27.5448	27.7882	29.233	29.3212	30.689	30.5376	30.5026	30.7688	30.8927	30.9997	30.5103	30.8481	30.6408	30.062	29.8068	30.8266	30.6975	31.2305
															3.67912	2.71546	2.9317	3.66761	4.04758	3.82531	2.50598	2.42544	1.17642	1.31467	1.34664	1.10355	0.990412	0.892704	1.3396	1.03114	1.22044	1.74897	1.98201	1.05077	1.16866	0.681947
															3.19729		3.29965		3.93644		2.46571		1.27924			0.995556			1.19706			1.86549		0.967126
2231	6 C	8 C	11 C	14 C	17 C	21 C	25 C	29 C	32 C					2231	9 H	10 H	12 H	13 H	15 H	16 H	18 H	19 H	20 H	22 H	23 H	24 H	26 H	27 H	28 H	30 H	31 H	33 H	34 H	35 H
	14.5387	147.35	130.482	124.172	155.153	171.319	176.705	163.59	176.175						27.8068	28.1652	28.9973	28.0124	27.5605	27.8129	29.4352	29.2429	29.2771	30.6907	30.5332	30.5028	30.862	30.7992	30.9844	30.0627	30.5544	30.696	31.1345	31.1196
	166.363	38.4007	54.6535	60.7324	30.8831	15.3072	10.1178	22.7544	10.6287						3.80833	3.48105	2.72121	3.62058	4.03324	3.80276	2.32134	2.49694	2.46571	1.17487	1.31869	1.34645	1.01845	1.07579	0.906675	1.74833	1.29933	1.17003	0.76961	0.783216
															9 H	10 H	20 H	12 H	13 H	15 H	16 H	18 H	19 H	22 H	23 H	24 H	26 H	27 H	28 H	30 H	31 H	33 H	34 H	35 H
															27.8068	28.1652	29.2771	28.9973	28.0124	27.5605	27.8129	29.4352	29.2429	30.6907	30.5332	30.5028	30.862	30.7992	30.9844	30.0627	30.5544	30.696	31.1345	31.1196
															3.80833	3.48105	2.46571	2.72121	3.62058	4.03324	3.80276	2.32134	2.49694	1.17487	1.31869	1.34645	1.01845	1.07579	0.906675	1.74833	1.29933	1.17003	0.76961	0.783216
															3.2517			3.1709		3.918		2.40914		1.28			1.0003			1.52383		0.907619
2232	6 C	8 C	10 C	13 C	16 C	20 C	24 C	28 C	31 C	35 C				2232	9 H	11 H	12 H	14 H	15 H	17 H	18 H	19 H	21 H	22 H	23 H	25 H	26 H	27 H	29 H	30 H	32 H	33 H	34 H	36 H	37 H	38 H
	13.8196	136.276	133.516	123.974	154.913	171.332	176.689	161.168	176.377	172.325					27.6482	28.9579	28.1948	27.5516	27.7937	29.2762	29.3028	28.869	30.6946	30.5425	30.5035	30.7723	30.8916	31.0033	30.1498	30.2947	30.7497	31.0935	31.1315	30.8124	30.5629	29.9516
	167.055	49.0703	51.7302	60.9239	31.1145	15.295	10.1333	25.0872	10.4342	14.3383					3.95315	2.75719	3.45402	4.04137	3.82029	2.46653	2.44224	2.83837	1.17131	1.3102	1.34581	1.10036	0.991416	0.889416	1.6688	1.53648	1.12099	0.80705	0.77235	1.06374	1.29157	1.84979
															9 H	19 H	11 H	12 H	14 H	15 H	17 H	18 H	21 H	22 H	23 H	25 H	26 H	27 H	29 H	30 H	32 H	33 H	34 H	36 H	37 H	38 H
															27.6482	28.869	28.9579	28.1948	27.5516	27.7937	29.2762	29.3028	30.6946	30.5425	30.5035	30.7723	30.8916	31.0033	30.1498	30.2947	30.7497	31.0935	31.1315	30.8124	30.5629	29.9516
															3.95315	2.83837	2.75719	3.45402	4.04137	3.82029	2.46653	2.44224	1.17131	1.3102	1.34581	1.10036	0.991416	0.889416	1.6688	1.53648	1.12099	0.80705	0.77235	1.06374	1.29157	1.84979
															3.39576		3.10561		3.93083		2.45439		1.27577			0.99373			1.60264		0.900131			1.4017
2233	6 C	8 C	10 C	13 C	16 C	20 C	24 C	28 C	31 C	35 C	38 C			2233	9 H	11 H	12 H	14 H	15 H	17 H	18 H	19 H	21 H	22 H	23 H	25 H	26 H	27 H	29 H	30 H	32 H	33 H	34 H	36 H	37 H	39 H	40 H	41 H
	15.2727	129.98	132.588	123.901	155.208	171.33	176.667	161.3	176.4	160.705	175.513				27.9547	28.9254	28.1859	27.5545	27.7927	29.3034	29.321	28.9973	30.6945	30.5436	30.5058	30.7662	30.9129	31.0113	30.1037	30.3275	30.7506	31.1184	31.1458	30.1129	29.8452	30.8256	30.7017	31.2352
	165.655	55.1369	52.6242	60.9939	30.8298	15.2967	10.1547	24.9604	10.4114	25.5341	11.2663				3.67327	2.78687	3.46215	4.03872	3.8212	2.44169	2.42562	2.72121	1.1714	1.3092	1.34371	1.10593	0.971966	0.882111	1.71089	1.50653	1.12017	0.784312	0.759291	1.70249	1.94695	1.05168	1.16483	0.677655
															9 H	19 H	11 H	12 H	14 H	15 H	17 H	18 H	21 H	22 H	23 H	25 H	26 H	27 H	29 H	30 H	32 H	33 H	34 H	36 H	37 H	39 H	40 H	41 H
															27.9547	28.9973	28.9254	28.1859	27.5545	27.7927	29.3034	29.321	30.6945	30.5436	30.5058	30.7662	30.9129	31.0113	30.1037	30.3275	30.7506	31.1184	31.1458	30.1129	29.8452	30.8256	30.7017	31.2352
															3.67327	2.72121	2.78687	3.46215	4.03872	3.8212	2.44169	2.42562	1.1714	1.3092	1.34371	1.10593	0.971966	0.882111	1.71089	1.50653	1.12017	0.784312	0.759291	1.70249	1.94695	1.05168	1.16483	0.677655
															3.19724		3.12451		3.92996		2.43366		1.27477			0.986668			1.60871		0.887925			1.82472		0.964722
2311	6 C	8 C	11 C	14 C	17 C	22 C	26 C	29 C						2311	9 H	10 H	12 H	13 H	15 H	16 H	18 H	19 H	20 H	21 H	23 H	24 H	25 H	27 H	28 H	30 H	31 H	32 H
	13.0043	146.133	148.675	124.236	145.612	171.328	165.196	173.964							28.1197	28.3717	28.7782	28.6005	27.554	27.8122	29.4686	29.5173	29.197	29.0647	30.6958	30.5473	30.5037	30.5428	30.1047	30.6769	31.0539	31.0509
	167.841	39.5736	37.1248	60.6712	40.0756	15.2986	21.2069	12.7591							3.5226	3.29248	2.92129	3.08355	4.03917	3.8034	2.29084	2.24637	2.53885	2.65967	1.17021	1.30582	1.34563	1.30993	1.70998	1.18747	0.843211	0.84595
															9 H	10 H	20 H	12 H	13 H	21 H	15 H	16 H	18 H	19 H	23 H	24 H	25 H	27 H	28 H	30 H	31 H	32 H
															28.1197	28.3717	29.197	28.7782	28.6005	29.0647	27.554	27.8122	29.4686	29.5173	30.6958	30.5473	30.5037	30.5428	30.1047	30.6769	31.0539	31.0509
															3.5226	3.29248	2.53885	2.92129	3.08355	2.65967	4.03917	3.8034	2.29084	2.24637	1.17021	1.30582	1.34563	1.30993	1.70998	1.18747	0.843211	0.84595
															3.11798			2.88817			3.92129		2.26861		1.27389			1.50995		0.958877
2312	6 C	8 C	10 C	13 C	16 C	21 C	25 C	28 C	32 C					2312	9 H	11 H	12 H	14 H	15 H	17 H	18 H	19 H	20 H	22 H	23 H	24 H	26 H	27 H	29 H	30 H	31 H	33 H	34 H	35 H
	17.0254	138.926	151.105	123.906	145.187	171.328	165.054	174.059	174						27.6997	28.8304	28.7941	27.5626	27.8098	29.5081	29.4978	28.9756	28.9536	30.7015	30.5441	30.5104	30.5022	30.2156	30.6811	31.0616	31.0643	29.9359	30.9393	30.6632
	163.967	46.5179	34.7836	60.9889	40.4852	15.2982	21.3431	12.6678	12.7247						3.90613	2.87362	2.90677	4.03132	3.80559	2.25477	2.26418	2.74103	2.76112	1.16501	1.30874	1.33951	1.347	1.60871	1.18364	0.836179	0.833714	1.86412	0.947859	1.19998
															9 H	19 H	11 H	12 H	20 H	14 H	15 H	17 H	18 H	22 H	23 H	24 H	26 H	27 H	29 H	30 H	31 H	33 H	34 H	35 H
															27.6997	28.9756	28.8304	28.7941	28.9536	27.5626	27.8098	29.5081	29.4978	30.7015	30.5441	30.5104	30.5022	30.2156	30.6811	31.0616	31.0643	29.9359	30.9393	30.6632
															3.90613	2.74103	2.87362	2.90677	2.76112	4.03132	3.80559	2.25477	2.26418	1.16501	1.30874	1.33951	1.347	1.60871	1.18364	0.836179	0.833714	1.86412	0.947859	1.19998
															3.32358		2.84717			3.91845		2.25947		1.27109			1.47786		0.951176			1.33732
2313	6 C	8 C	10 C	13 C	16 C	21 C	25 C	28 C	32 C	35 C				2313	9 H	11 H	12 H	14 H	15 H	17 H	18 H	19 H	20 H	22 H	23 H	24 H	26 H	27 H	29 H	30 H	31 H	33 H	34 H	36 H	37 H	38 H
	18.3122	132.143	149.821	123.796	145.346	171.327	165.037	174.081	162.856	175.826					27.9389	28.7165	28.7422	27.5608	27.8135	29.5399	29.5337	29.1237	28.9629	30.7032	30.5449	30.5154	30.4998	30.2357	30.6931	31.0658	31.0706	29.8927	30.261	30.8341	30.703	31.2987
	162.727	53.0528	36.0203	61.0945	40.3315	15.3	21.3603	12.6466	23.4611	10.9648					3.6877	2.97763	2.95416	4.03297	3.80221	2.22573	2.23139	2.60579	2.75263	1.16346	1.30801	1.33495	1.34919	1.59036	1.17268	0.832344	0.827961	1.90357	1.56725	1.04392	1.16364	0.619669
															9 H	19 H	11 H	12 H	20 H	14 H	15 H	17 H	18 H	22 H	23 H	24 H	26 H	27 H	29 H	30 H	31 H	33 H	34 H	36 H	37 H	38 H
															27.9389	29.1237	28.7165	28.7422	28.9629	27.5608	27.8135	29.5399	29.5337	30.7032	30.5449	30.5154	30.4998	30.2357	30.6931	31.0658	31.0706	29.8927	30.261	30.8341	30.703	31.2987
															3.6877	2.60579	2.97763	2.95416	2.75263	4.03297	3.80221	2.22573	2.23139	1.16346	1.30801	1.33495	1.34919	1.59036	1.17268	0.832344	0.827961	1.90357	1.56725	1.04392	1.16364	0.619669
															3.14674		2.8948			3.91759		2.22856		1.2688			1.46977		0.944328			1.73541		0.94241
2321	6 C	8 C	11 C	13 C	16 C	21 C	25 C	28 C	32 C					2321	9 H	10 H	12 H	14 H	15 H	17 H	18 H	19 H	20 H	22 H	23 H	24 H	26 H	27 H	29 H	30 H	31 H	33 H	34 H	35 H
	14.5924	149.831	140.067	124.249	146.611	171.323	165.24	173.952	175.61						28.0249	28.4922	28.166	27.5833	27.8236	29.4519	29.4447	29.0442	28.8279	30.6972	30.5468	30.5075	30.5546	30.0726	30.6763	31.0639	31.0585	30.8937	30.4395	30.7378
	166.311	36.0107	45.4178	60.659	39.1133	15.3037	21.1644	12.7707	11.1728						3.60917	3.18245	3.48032	4.01242	3.79299	2.30609	2.31267	2.67839	2.8759	1.16893	1.30627	1.34216	1.29915	1.73929	1.18802	0.834079	0.83901	0.989499	1.40426	1.13186
															9 H	10 H	20 H	12 H	20 H	14 H	15 H	17 H	18 H	22 H	23 H	24 H	26 H	27 H	29 H	30 H	31 H	33 H	34 H	35 H
															28.0249	28.4922	28.8279	28.166	28.8279	27.5833	27.8236	29.4519	29.4447	30.6972	30.5468	30.5075	30.5546	30.0726	30.6763	31.0639	31.0585	30.8937	30.4395	30.7378
															3.60917	3.18245	2.8759	3.48032	2.8759	4.01242	3.79299	2.30609	2.31267	1.16893	1.30627	1.34216	1.29915	1.73929	1.18802	0.834079	0.83901	0.989499	1.40426	1.13186
															3.22251			3.17811		3.9027		2.30938		1.27246			1.51922		0.953703			1.1752
2322	6 C	8 C	10 C	12 C	15 C	20 C	24 C	27 C	31 C	35 C				2322	9 H	11 H	13 H	14 H	16 H	17 H	18 H	19 H	21 H	22 H	23 H	25 H	26 H	28 H	29 H	30 H	32 H	33 H	34 H	36 H	37 H	38 H
	20.0261	142.419	142.594	123.785	146.109	171.293	165.036	174.054	175.146	173.435					27.7488	28.1998	27.5675	27.8143	29.4584	29.4331	28.8462	28.705	30.6998	30.5368	30.5196	30.5074	30.2257	30.6935	31.0743	31.0715	30.9121	30.5273	30.7302	30.0621	30.967	30.7676
	161.076	43.1517	42.9835	61.1051	39.5972	15.3323	21.3606	12.6723	11.6197	13.2687					3.86129	3.44946	4.02685	3.80148	2.30016	2.32326	2.85919	2.98813	1.16656	1.3154	1.33111	1.34225	1.59949	1.17231	0.824582	0.827139	0.972697	1.32408	1.1388	1.74888	0.922564	1.10465
															9 H	18 H	11 H	19 H	13 H	14 H	16 H	17 H	21 H	22 H	23 H	25 H	26 H	28 H	29 H	30 H	32 H	33 H	34 H	36 H	37 H	38 H
															27.7488	28.8462	28.1998	28.705	27.5675	27.8143	29.4584	29.4331	30.6998	30.5368	30.5196	30.5074	30.2257	30.6935	31.0743	31.0715	30.9121	30.5273	30.7302	30.0621	30.967	30.7676
															3.86129	2.85919	3.44946	2.98813	4.02685	3.80148	2.30016	2.32326	1.16656	1.3154	1.33111	1.34225	1.59949	1.17231	0.824582	0.827139	0.972697	1.32408	1.1388	1.74888	0.922564	1.10465
															3.36024		3.21879		3.91416		2.31171		1.27103			1.47087		0.941345			1.14519			1.2587
2323	6 C	8 C	10 C	12 C	15 C	20 C	24 C	27 C	31 C	35 C	38 C			2323	9 H	11 H	13 H	14 H	16 H	17 H	18 H	19 H	21 H	22 H	23 H	25 H	26 H	28 H	29 H	30 H	32 H	33 H	34 H	36 H	37 H	39 H	40 H	41 H
	20.069	135.498	141.635	123.717	146.206	171.312	165.075	174.073	174.916	163.45	175.741				28.0269	28.1605	27.5534	27.8139	29.4664	29.444	29.0302	28.7207	30.7046	30.5406	30.5216	30.5039	30.2316	30.6995	31.076	31.0752	30.9022	30.5217	30.7449	29.885	30.3979	31.3301	30.8539	30.6368
	161.034	49.8203	43.9071	61.171	39.503	15.3137	21.3236	12.6535	11.8413	22.8891	11.047				3.60734	3.48534	4.03972	3.80184	2.29285	2.3133	2.69117	2.97379	1.16218	1.31193	1.32928	1.34545	1.5941	1.16683	0.82303	0.82376	0.981737	1.32919	1.12538	1.9106	1.44224	0.590996	1.02584	1.22409
															9 H	18 H	11 H	19 H	13 H	14 H	16 H	17 H	21 H	22 H	23 H	25 H	26 H	28 H	29 H	30 H	32 H	33 H	34 H	36 H	37 H	39 H	40 H	41 H
															28.0269	29.0302	28.1605	28.7207	27.5534	27.8139	29.4664	29.444	30.7046	30.5406	30.5216	30.5039	30.2316	30.6995	31.076	31.0752	30.9022	30.5217	30.7449	29.885	30.3979	31.3301	30.8539	30.6368
															3.60734	2.69117	3.48534	2.97379	4.03972	3.80184	2.29285	2.3133	1.16218	1.31193	1.32928	1.34545	1.5941	1.16683	0.82303	0.82376	0.981737	1.32919	1.12538	1.9106	1.44224	0.590996	1.02584	1.22409
															3.14926		3.22957		3.92078		2.30308		1.2678			1.46977		0.937875			1.14544			1.67642		0.946976
2331	6 C	8 C	11 C	13 C	16 C	21 C	25 C	28 C	32 C	35 C				2331	9 H	10 H	12 H	14 H	15 H	17 H	18 H	19 H	20 H	22 H	23 H	24 H	26 H	27 H	29 H	30 H	31 H	33 H	34 H	36 H	37 H	38 H
	14.8038	149.132	132.839	124.272	146.514	171.316	165.209	173.964	165.155	176.527					27.9812	28.4749	28.3516	27.585	27.8365	29.4574	29.4784	29.0673	28.9771	30.6987	30.5479	30.5112	30.5628	30.0781	30.6816	31.062	31.069	30.3328	30.0773	30.6766	31.0697	31.1394
	166.107	36.6841	52.382	60.6359	39.2064	15.3104	21.1938	12.7592	21.2465	10.2892					3.64907	3.19825	3.31084	4.01087	3.78121	2.30107	2.28189	2.65729	2.73966	1.16756	1.30527	1.33878	1.29166	1.73427	1.18318	0.835814	0.829422	1.50169	1.735	1.18775	0.828783	0.765136
															9 H	10 H	19 H	12 H	20 H	14 H	15 H	17 H	18 H	22 H	23 H	24 H	26 H	27 H	29 H	30 H	31 H	33 H	34 H	36 H	37 H	38 H
															27.9812	28.4749	29.0673	28.3516	28.9771	27.585	27.8365	29.4574	29.4784	30.6987	30.5479	30.5112	30.5628	30.0781	30.6816	31.062	31.069	30.3328	30.0773	30.6766	31.0697	31.1394
															3.64907	3.19825	2.65729	3.31084	2.73966	4.01087	3.78121	2.30107	2.28189	1.16756	1.30527	1.33878	1.29166	1.73427	1.18318	0.835814	0.829422	1.50169	1.735	1.18775	0.828783	0.765136
															3.1682			3.02525		3.89604		2.29148		1.27054			1.51297		0.949472			1.61835		0.927221
2332	6 C	8 C	10 C	12 C	15 C	20 C	24 C	27 C	31 C	34 C	38 C			2332	9 H	11 H	13 H	14 H	16 H	17 H	18 H	19 H	21 H	22 H	23 H	25 H	26 H	28 H	29 H	30 H	32 H	33 H	35 H	36 H	37 H	39 H	40 H	41 H
	19.979	141.787	135.394	123.816	145.975	171.288	165.071	174.07	164.603	176.38	173.386				27.7279	28.4022	27.5622	27.8182	29.4597	29.4697	28.8569	28.8697	30.7013	30.538	30.5213	30.5213	30.2332	30.7028	31.0728	31.0817	30.3351	30.1459	30.689	31.0697	31.1357	30.077	30.9632	30.7455
	161.121	43.7608	49.9208	61.0756	39.7261	15.3374	21.3277	12.6568	21.7779	10.4309	13.3159				3.88038	3.26463	4.03169	3.79792	2.29897	2.28984	2.84942	2.83773	1.16519	1.31431	1.32956	1.32956	1.59264	1.16382	0.825952	0.817825	1.49959	1.67236	1.17642	0.828783	0.768514	1.73528	0.926034	1.12483
															9 H	18 H	11 H	19 H	13 H	14 H	16 H	17 H	21 H	22 H	23 H	25 H	26 H	28 H	29 H	30 H	32 H	33 H	35 H	36 H	37 H	39 H	40 H	41 H
															27.7279	28.8569	28.4022	28.8697	27.5622	27.8182	29.4597	29.4697	30.7013	30.538	30.5213	30.5213	30.2332	30.7028	31.0728	31.0817	30.3351	30.1459	30.689	31.0697	31.1357	30.077	30.9632	30.7455
															3.88038	2.84942	3.26463	2.83773	4.03169	3.79792	2.29897	2.28984	1.16519	1.31431	1.32956	1.32956	1.59264	1.16382	0.825952	0.817825	1.49959	1.67236	1.17642	0.828783	0.768514	1.73528	0.926034	1.12483
															3.3649		3.05118		3.9148		2.2944		1.26969			1.4611		0.935866			1.58597		0.924573			1.26205
2333	6 C	8 C	10 C	12 C	15 C	20 C	24 C	27 C	31 C	34 C	38 C	41 C		2333	9 H	11 H	13 H	14 H	16 H	17 H	18 H	19 H	21 H	22 H	23 H	25 H	26 H	28 H	29 H	30 H	32 H	33 H	35 H	36 H	37 H	39 H	40 H	42 H	43 H	44 H
	19.9993	134.863	134.449	123.722	146.07	171.318	165.063	174.081	164.338	176.394	163.389	175.754			28.0039	28.3566	27.5642	27.8182	29.4672	29.4873	29.0439	28.8871	30.7063	30.5434	30.5255	30.5173	30.2373	30.7046	31.0789	31.0854	30.3526	30.1429	30.6892	31.0783	31.1425	29.8929	30.3832	31.3387	30.8567	30.6332
	161.101	50.4322	50.8307	61.166	39.6344	15.3081	21.3352	12.6463	22.0337	10.4177	22.948	11.034			3.62834	3.30627	4.02986	3.79792	2.29212	2.27376	2.67866	2.82184	1.16062	1.30938	1.32572	1.33321	1.5889	1.16218	0.820382	0.814446	1.48361	1.6751	1.17624	0.82093	0.762305	1.90339	1.45567	0.583143	1.02329	1.22738
															9 H	18 H	11 H	19 H	13 H	14 H	16 H	17 H	21 H	22 H	23 H	25 H	26 H	28 H	29 H	30 H	32 H	33 H	35 H	36 H	37 H	39 H	40 H	42 H	43 H	44 H
															28.0039	29.0439	28.3566	28.8871	27.5642	27.8182	29.4672	29.4873	30.7063	30.5434	30.5255	30.5173	30.2373	30.7046	31.0789	31.0854	30.3526	30.1429	30.6892	31.0783	31.1425	29.8929	30.3832	31.3387	30.8567	30.6332
															3.62834	2.67866	3.30627	2.82184	4.02986	3.79792	2.29212	2.27376	1.16062	1.30938	1.32572	1.33321	1.5889	1.16218	0.820382	0.814446	1.48361	1.6751	1.17624	0.82093	0.762305	1.90339	1.45567	0.583143	1.02329	1.22738
															3.1535		3.06406		3.91389		2.28294		1.26524			1.46105		0.932335			1.57935		0.919825			1.67953		0.944602
3111	6 C	8 C	11 C	14 C	17 C	23 C	26 C							3111	9 H	10 H	12 H	13 H	15 H	16 H	18 H	19 H	20 H	21 H	22 H	24 H	25 H	27 H	28 H	29 H
	15.1585	146.386	147.345	118.634	160.063	161.115	178.181								28.1457	28.376	28.7349	28.5966	27.7153	28.001	29.5033	29.6588	29.9368	29.2153	29.0086	30.1647	30.1342	31.0962	30.7338	31.1038
	165.765	39.3301	38.4057	66.0682	26.1525	25.1386	8.69602								3.49886	3.28856	2.96083	3.08712	3.89188	3.63099	2.25915	2.11716	1.8633	2.52214	2.71089	1.65519	1.68304	0.804584	1.13551	0.797644
															9 H	10 H	21 H	12 H	13 H	22 H	15 H	16 H	18 H	19 H	20 H	24 H	25 H	27 H	28 H	29 H
															28.1457	28.376	29.2153	28.7349	28.5966	29.0086	27.7153	28.001	29.5033	29.6588	29.9368	30.1647	30.1342	31.0962	30.7338	31.1038
															3.49886	3.28856	2.52214	2.96083	3.08712	2.71089	3.89188	3.63099	2.25915	2.11716	1.8633	1.65519	1.68304	0.804584	1.13551	0.797644
															3.10319			2.91961			3.76144		2.07987			1.66912		0.91258
3112	6 C	8 C	10 C	13 C	16 C	22 C	25 C	29 C						3112	9 H	11 H	12 H	14 H	15 H	17 H	18 H	19 H	20 H	21 H	23 H	24 H	26 H	27 H	28 H	30 H	31 H	32 H
	18.8314	139.1	150.112	118.321	158.929	161.115	178.175	174.209							27.7395	28.8061	28.7904	27.7159	28.0012	29.5335	29.5928	29.998	29.0044	28.9147	30.166	30.1392	31.0967	30.7388	31.1043	29.8966	30.9372	30.6523
	162.227	46.35	35.7399	66.3701	27.2451	25.1388	8.70199	12.5232							3.86978	2.89581	2.91015	3.89133	3.63081	2.23158	2.17743	1.80741	2.71473	2.79664	1.654	1.67848	0.804127	1.13095	0.797187	1.90001	0.949776	1.20994
															9 H	20 H	11 H	12 H	21 H	14 H	15 H	17 H	18 H	19 H	23 H	24 H	26 H	27 H	28 H	30 H	31 H	32 H
															27.7395	29.0044	28.8061	28.7904	28.9147	27.7159	28.0012	29.5335	29.5928	29.998	30.166	30.1392	31.0967	30.7388	31.1043	29.8966	30.9372	30.6523
															3.86978	2.71473	2.89581	2.91015	2.79664	3.89133	3.63081	2.23158	2.17743	1.80741	1.654	1.67848	0.804127	1.13095	0.797187	1.90001	0.949776	1.20994
															3.29226		2.86753			3.76107		2.07214			1.66624		0.910754			1.35324
3113	6 C	8 C	10 C	13 C	16 C	22 C	25 C	29 C	32 C					3113	9 H	11 H	12 H	14 H	15 H	17 H	18 H	19 H	20 H	21 H	23 H	24 H	26 H	27 H	28 H	30 H	31 H	33 H	34 H	35 H
	19.557	134.103	149.06	118.037	158.787	161.118	178.184	164.513	179.013						27.1009	28.5509	28.7592	27.6757	27.9824	29.571	29.443	30.0138	28.8867	29.2216	30.1462	30.1427	31.0898	30.7371	31.1082	30.3272	30.0635	31.0905	31.3929	30.2308
	161.528	51.1639	36.754	66.6436	27.3816	25.1363	8.69265	21.8644	7.89411						4.45293	3.12885	2.93864	3.92804	3.64798	2.19733	2.31422	1.79299	2.82221	2.51639	1.67208	1.67528	0.810428	1.1325	0.793626	1.5068	1.7476	0.809789	0.53365	1.59483
															9 H	20 H	11 H	12 H	21 H	14 H	15 H	17 H	18 H	19 H	23 H	24 H	26 H	27 H	28 H	30 H	31 H	33 H	34 H	35 H
															27.1009	28.8867	28.5509	28.7592	29.2216	27.6757	27.9824	29.571	29.443	30.0138	30.1462	30.1427	31.0898	30.7371	31.1082	30.3272	30.0635	31.0905	31.3929	30.2308
															4.45293	2.82221	3.12885	2.93864	2.51639	3.92804	3.64798	2.19733	2.31422	1.79299	1.67208	1.67528	0.810428	1.1325	0.793626	1.5068	1.7476	0.809789	0.53365	1.59483
															3.63757		2.86129			3.78801		2.10151			1.67368		0.912185			1.6272		0.979423
3121	6 C	8 C	11 C	13 C	16 C	22 C	25 C	29 C						3121	9 H	10 H	12 H	14 H	15 H	17 H	18 H	19 H	20 H	21 H	23 H	24 H	26 H	27 H	28 H	30 H	31 H	32 H
	16.42	149.935	138.747	118.664	160.811	161.109	178.183	175.784							28.072	28.5007	28.2239	27.7283	28.0157	29.5078	29.5879	29.9487	29.0435	28.7726	30.1672	30.1381	31.0961	30.7388	31.1064	30.9005	30.4225	30.6912
	164.55	35.9105	46.69	66.0392	25.4317	25.1448	8.69371	11.0056							3.56616	3.17469	3.42745	3.88001	3.61757	2.25505	2.1819	1.85243	2.67902	2.9264	1.65291	1.67948	0.804675	1.13095	0.79527	0.983289	1.41978	1.17441
															9 H	10 H	20 H	12 H	21 H	14 H	15 H	17 H	18 H	19 H	23 H	24 H	26 H	27 H	28 H	30 H	31 H	32 H
															28.072	28.5007	29.0435	28.2239	28.7726	27.7283	28.0157	29.5078	29.5879	29.9487	30.1672	30.1381	31.0961	30.7388	31.1064	30.9005	30.4225	30.6912
															3.56616	3.17469	2.67902	3.42745	2.9264	3.88001	3.61757	2.25505	2.1819	1.85243	1.65291	1.67948	0.804675	1.13095	0.79527	0.983289	1.41978	1.17441
															3.13996			3.17692		3.74879		2.09646			1.66619		0.910297			1.19249
3122	6 C	8 C	10 C	12 C	15 C	21 C	24 C	28 C	32 C					3122	9 H	11 H	13 H	14 H	16 H	17 H	18 H	19 H	20 H	22 H	23 H	25 H	26 H	27 H	29 H	30 H	31 H	33 H	34 H	35 H
	21.8219	142.713	141.285	118.212	159.525	161.087	178.156	175.287	173.425						27.7788	28.2762	27.7158	28.0021	29.4845	29.5049	30.0129	28.8475	28.6429	30.161	30.1443	31.0959	30.7393	31.1084	30.9112	30.5066	30.6961	30.0407	30.9607	30.7322
	159.345	42.8684	44.2447	66.4751	26.6707	25.166	8.72001	11.4845	13.2786						3.8339	3.37969	3.89143	3.62999	2.27632	2.25769	1.79381	2.858	3.04484	1.65857	1.67382	0.804858	1.13049	0.793444	0.973518	1.34298	1.16994	1.76842	0.928317	1.13697
															9 H	19 H	11 H	20 H	13 H	14 H	16 H	17 H	18 H	22 H	23 H	25 H	26 H	27 H	29 H	30 H	31 H	33 H	34 H	35 H
															27.7788	28.8475	28.2762	28.6429	27.7158	28.0021	29.4845	29.5049	30.0129	30.161	30.1443	31.0959	30.7393	31.1084	30.9112	30.5066	30.6961	30.0407	30.9607	30.7322
															3.8339	2.858	3.37969	3.04484	3.89143	3.62999	2.27632	2.25769	1.79381	1.65857	1.67382	0.804858	1.13049	0.793444	0.973518	1.34298	1.16994	1.76842	0.928317	1.13697
															3.34595		3.21226		3.76071		2.10927			1.66619		0.909597			1.16215			1.2779
3123	6 C	8 C	10 C	12 C	15 C	21 C	24 C	28 C	32 C	35 C				3123	9 H	11 H	13 H	14 H	16 H	17 H	18 H	19 H	20 H	22 H	23 H	25 H	26 H	27 H	29 H	30 H	31 H	33 H	34 H	36 H	37 H	38 H
	22.0805	135.703	140.159	118.103	159.589	161.093	178.15	174.962	163.207	175.714					28.0371	28.2364	27.721	27.9964	29.4892	29.5211	30.025	29.0338	28.6602	30.1639	30.1493	31.0896	30.7409	31.1075	30.9098	30.517	30.7085	29.8844	30.3605	31.3286	30.8484	30.6534
	159.096	49.6226	45.3292	66.5802	26.609	25.1596	8.72589	11.7971	23.1233	11.0724					3.59803	3.41604	3.88668	3.63519	2.27203	2.2429	1.78276	2.68788	3.02904	1.65592	1.66925	0.810611	1.12903	0.794265	0.974797	1.33349	1.15862	1.91115	1.47639	0.592366	1.03086	1.20893
															9 H	19 H	11 H	20 H	13 H	14 H	16 H	17 H	18 H	22 H	23 H	25 H	26 H	27 H	29 H	30 H	31 H	33 H	34 H	36 H	37 H	38 H
															28.0371	29.0338	28.2364	28.6602	27.721	27.9964	29.4892	29.5211	30.025	30.1639	30.1493	31.0896	30.7409	31.1075	30.9098	30.517	30.7085	29.8844	30.3605	31.3286	30.8484	30.6534
															3.59803	2.68788	3.41604	3.02904	3.88668	3.63519	2.27203	2.2429	1.78276	1.65592	1.66925	0.810611	1.12903	0.794265	0.974797	1.33349	1.15862	1.91115	1.47639	0.592366	1.03086	1.20893
															3.14295		3.22254		3.76094		2.09923			1.66259		0.911302			1.15563			1.69377		0.944054
3131	6 C	8 C	11 C	13 C	16 C	22 C	25 C	29 C	32 C					3131	9 H	10 H	12 H	14 H	15 H	17 H	18 H	19 H	20 H	21 H	23 H	24 H	26 H	27 H	28 H	30 H	31 H	33 H	34 H	35 H
	16.5545	149.276	131.531	118.659	160.707	161.107	178.179	165.325	176.576						28.0298	28.4747	28.4055	27.7355	28.0196	29.5079	29.6287	29.9584	29.0649	28.9327	30.1678	30.1419	31.0964	30.7396	31.1076	30.0566	30.2813	31.1416	30.6824	31.0812
	164.42	36.5458	53.6428	66.0439	25.5322	25.146	8.69785	21.0826	10.2428						3.60469	3.19843	3.26162	3.87344	3.61401	2.25495	2.14464	1.84358	2.65948	2.7802	1.65236	1.67601	0.804401	1.13022	0.794174	1.7539	1.54872	0.763127	1.18245	0.818281
															9 H	10 H	20 H	12 H	21 H	14 H	15 H	17 H	18 H	19 H	23 H	24 H	26 H	27 H	28 H	30 H	31 H	33 H	34 H	35 H
															28.0298	28.4747	29.0649	28.4055	28.9327	27.7355	28.0196	29.5079	29.6287	29.9584	30.1678	30.1419	31.0964	30.7396	31.1076	30.0566	30.2813	31.1416	30.6824	31.0812
															3.60469	3.19843	2.65948	3.26162	2.7802	3.87344	3.61401	2.25495	2.14464	1.84358	1.65236	1.67601	0.804401	1.13022	0.794174	1.7539	1.54872	0.763127	1.18245	0.818281
															3.1542			3.02091		3.74372		2.08106			1.66419		0.909597			1.65131		0.921286
3132	6 C	8 C	10 C	12 C	15 C	21 C	24 C	28 C	31 C	35 C				3132	9 H	11 H	13 H	14 H	16 H	17 H	18 H	19 H	20 H	22 H	23 H	25 H	26 H	27 H	29 H	30 H	32 H	33 H	34 H	36 H	37 H	38 H
	21.8983	141.96	134.011	118.19	159.443	161.095	178.169	164.712	176.426	173.365					27.7502	28.4687	27.7241	28.0034	29.4878	29.5615	30.0228	28.8625	28.8039	30.1654	30.1474	31.0969	30.7457	31.111	30.1312	30.2979	31.1441	30.6889	31.0837	30.0407	30.9631	30.7159
	159.272	43.5941	51.2535	66.496	26.7494	25.1584	8.70768	21.6731	10.3869	13.3356					3.86001	3.20391	3.88385	3.6288	2.27331	2.20601	1.78477	2.84431	2.89782	1.65455	1.67099	0.803945	1.12465	0.791069	1.68578	1.53356	0.760844	1.17651	0.815999	1.76842	0.926125	1.15186
															9 H	19 H	11 H	20 H	13 H	14 H	16 H	17 H	18 H	22 H	23 H	25 H	26 H	27 H	29 H	30 H	32 H	33 H	34 H	36 H	37 H	38 H
															27.7502	28.8625	28.4687	28.8039	27.7241	28.0034	29.4878	29.5615	30.0228	30.1654	30.1474	31.0969	30.7457	31.111	30.1312	30.2979	31.1441	30.6889	31.0837	30.0407	30.9631	30.7159
															3.86001	2.84431	3.20391	2.89782	3.88385	3.6288	2.27331	2.20601	1.78477	1.65455	1.67099	0.803945	1.12465	0.791069	1.68578	1.53356	0.760844	1.17651	0.815999	1.76842	0.926125	1.15186
															3.35216		3.05086		3.75632		2.08803			1.66277		0.906553			1.60967		0.917785			1.28214
3133	6 C	8 C	10 C	12 C	15 C	21 C	24 C	28 C	31 C	35 C	38 C			3133	9 H	11 H	13 H	14 H	16 H	17 H	18 H	19 H	20 H	22 H	23 H	25 H	26 H	27 H	29 H	30 H	32 H	33 H	34 H	36 H	37 H	39 H	40 H	41 H
	22.1455	134.965	132.934	118.092	159.515	161.109	178.165	164.347	176.442	163.133	175.733				28.0068	28.4274	27.728	28.0014	29.4935	29.5785	30.0337	29.0479	28.8279	30.1659	30.155	31.0937	30.7483	31.1106	30.1321	30.3091	31.1495	30.6943	31.0952	29.8742	30.3439	31.3379	30.8503	30.6524
	159.034	50.3338	52.2905	66.5907	26.6805	25.1445	8.71144	22.0251	10.3715	23.1941	11.0543				3.6257	3.24162	3.88028	3.63063	2.2681	2.19048	1.77482	2.67501	2.8759	1.6541	1.66405	0.806867	1.12227	0.791435	1.68496	1.52333	0.755913	1.17158	0.805497	1.92046	1.49155	0.583874	1.02913	1.20984
															9 H	19 H	11 H	20 H	13 H	14 H	16 H	17 H	18 H	22 H	23 H	25 H	26 H	27 H	29 H	30 H	32 H	33 H	34 H	36 H	37 H	39 H	40 H	41 H
															28.0068	29.0479	28.4274	28.8279	27.728	28.0014	29.4935	29.5785	30.0337	30.1659	30.155	31.0937	30.7483	31.1106	30.1321	30.3091	31.1495	30.6943	31.0952	29.8742	30.3439	31.3379	30.8503	30.6524
															3.6257	2.67501	3.24162	2.8759	3.88028	3.63063	2.2681	2.19048	1.77482	1.6541	1.66405	0.806867	1.12227	0.791435	1.68496	1.52333	0.755913	1.17158	0.805497	1.92046	1.49155	0.583874	1.02913	1.20984
															3.15035		3.05876		3.75546		2.0778			1.65907		0.906858			1.60415		0.910997			1.70601		0.940949
3211	6 C	8 C	11 C	14 C	17 C	22 C	25 C	29 C						3211	9 H	10 H	12 H	13 H	15 H	16 H	18 H	19 H	20 H	21 H	23 H	24 H	26 H	27 H	28 H	30 H	31 H	32 H
	12.3425	146.01	148.695	118.588	154.514	161.114	178.175	176.762							28.1018	28.375	28.7781	28.6134	27.717	27.9844	29.4161	29.3959	29.1955	29.0576	30.1551	30.1175	31.0895	30.731	31.0958	31.0418	30.5624	30.9564
	168.479	39.6924	37.1055	66.1124	31.4988	25.1399	8.70209	10.0635							3.53895	3.28947	2.92138	3.07177	3.89033	3.64615	2.33878	2.35723	2.54022	2.66615	1.66396	1.69829	0.810702	1.13807	0.804949	0.85426	1.29203	0.932244
															9 H	10 H	20 H	12 H	13 H	21 H	15 H	16 H	18 H	19 H	23 H	24 H	26 H	27 H	28 H	30 H	31 H	32 H
															28.1018	28.375	29.1955	28.7781	28.6134	29.0576	27.717	27.9844	29.4161	29.3959	30.1551	30.1175	31.0895	30.731	31.0958	31.0418	30.5624	30.9564
															3.53895	3.28947	2.54022	2.92138	3.07177	2.66615	3.89033	3.64615	2.33878	2.35723	1.66396	1.69829	0.810702	1.13807	0.804949	0.85426	1.29203	0.932244
															3.12288			2.88643			3.76824		2.348		1.68113		0.917907			1.02618
3212	6 C	8 C	10 C	13 C	16 C	21 C	24 C	28 C	32 C					3212	9 H	11 H	12 H	14 H	15 H	17 H	18 H	19 H	20 H	22 H	23 H	25 H	26 H	27 H	29 H	30 H	31 H	33 H	34 H	35 H
	16.2028	138.737	151.142	118.272	154.143	161.115	178.161	176.571	173.998						27.6942	28.8307	28.8088	27.7066	27.9794	29.4521	29.3967	28.9744	28.9505	30.1513	30.1243	31.0908	30.7346	31.0965	30.9979	30.6983	30.9871	29.9132	30.9268	30.6574
	164.759	46.6995	34.7472	66.4168	31.8562	25.1383	8.71529	10.2468	12.7265						3.91115	2.87334	2.89334	3.89983	3.65072	2.30591	2.3565	2.74212	2.76395	1.66743	1.69208	0.809515	1.13478	0.80431	0.894348	1.16793	0.90421	1.88485	0.959273	1.20528
															9 H	19 H	11 H	12 H	20 H	14 H	15 H	17 H	18 H	22 H	23 H	25 H	26 H	27 H	29 H	30 H	31 H	33 H	34 H	35 H
															27.6942	28.9744	28.8307	28.8088	28.9505	27.7066	27.9794	29.4521	29.3967	30.1513	30.1243	31.0908	30.7346	31.0965	30.9979	30.6983	30.9871	29.9132	30.9268	30.6574
															3.91115	2.74212	2.87334	2.89334	2.76395	3.89983	3.65072	2.30591	2.3565	1.66743	1.69208	0.809515	1.13478	0.80431	0.894348	1.16793	0.90421	1.88485	0.959273	1.20528
															3.32664		2.84355			3.77527		2.3312		1.67976		0.916202			0.988829			1.3498
3213	6 C	8 C	10 C	13 C	16 C	21 C	24 C	28 C	32 C	35 C				3213	9 H	11 H	12 H	14 H	15 H	17 H	18 H	19 H	20 H	22 H	23 H	25 H	26 H	27 H	29 H	30 H	31 H	33 H	34 H	36 H	37 H	38 H
	16.6465	133.816	150.477	118.019	154.227	161.136	178.156	176.39	164.458	178.947					27.0951	28.5622	28.8486	27.6643	27.9636	29.3999	29.3553	28.8504	29.2213	30.1285	30.1343	31.082	30.7285	31.0996	30.7402	30.9844	30.9756	30.3228	30.072	31.1084	31.4649	30.2459
	164.332	51.4408	35.3881	66.6607	31.7754	25.1188	8.71972	10.4218	21.9175	7.95799					4.45822	3.11853	2.857	3.93845	3.66514	2.35358	2.3943	2.85536	2.51667	1.68825	1.68295	0.817551	1.14035	0.801479	1.12967	0.906675	0.914711	1.51082	1.73984	0.793444	0.467902	1.58104
															9 H	19 H	11 H	12 H	20 H	14 H	15 H	17 H	18 H	22 H	23 H	25 H	26 H	27 H	29 H	30 H	31 H	33 H	34 H	36 H	37 H	38 H
															27.0951	28.8504	28.5622	28.8486	29.2213	27.6643	27.9636	29.3999	29.3553	30.1285	30.1343	31.082	30.7285	31.0996	30.7402	30.9844	30.9756	30.3228	30.072	31.1084	31.4649	30.2459
															4.45822	2.85536	3.11853	2.857	2.51667	3.93845	3.66514	2.35358	2.3943	1.68825	1.68295	0.817551	1.14035	0.801479	1.12967	0.906675	0.914711	1.51082	1.73984	0.793444	0.467902	1.58104
															3.65679		2.83073			3.8018		2.37394		1.6856		0.919794			0.983685			1.62533		0.947463
3221	6 C	8 C	11 C	13 C	16 C	21 C	24 C	28 C	32 C					3221	9 H	10 H	12 H	14 H	15 H	17 H	18 H	19 H	20 H	22 H	23 H	25 H	26 H	27 H	29 H	30 H	31 H	33 H	34 H	35 H
	14.0338	149.685	140.036	118.597	155.493	161.105	178.17	176.812	175.624						28.0089	28.4851	28.1848	27.725	27.998	29.4124	29.3119	29.0508	28.8213	30.1543	30.1199	31.0883	30.7337	31.095	31.0583	30.5364	30.9748	30.8938	30.4454	30.7541
	166.849	36.151	45.4475	66.1038	30.5554	25.148	8.70662	10.0146	11.1594						3.62378	3.18893	3.46315	3.88302	3.63373	2.34216	2.43393	2.67236	2.88193	1.66469	1.6961	0.811798	1.1356	0.80568	0.839193	1.31577	0.915442	0.989407	1.39887	1.11698
															9 H	10 H	19 H	12 H	20 H	14 H	15 H	17 H	18 H	22 H	23 H	25 H	26 H	27 H	29 H	30 H	31 H	33 H	34 H	35 H
															28.0089	28.4851	29.0508	28.1848	28.8213	27.725	27.998	29.4124	29.3119	30.1543	30.1199	31.0883	30.7337	31.095	31.0583	30.5364	30.9748	30.8938	30.4454	30.7541
															3.62378	3.18893	2.67236	3.46315	2.88193	3.88302	3.63373	2.34216	2.43393	1.66469	1.6961	0.811798	1.1356	0.80568	0.839193	1.31577	0.915442	0.989407	1.39887	1.11698
															3.16169			3.17254		3.75838		2.38805		1.68039		0.917694			1.02347			1.16842
3222	6 C	8 C	10 C	12 C	15 C	20 C	23 C	27 C	31 C	35 C				3222	9 H	11 H	13 H	14 H	16 H	17 H	18 H	19 H	21 H	22 H	24 H	25 H	26 H	28 H	29 H	30 H	32 H	33 H	34 H	36 H	37 H	38 H
	19.1473	142.36	142.638	118.122	155.07	161.092	178.135	176.572	175.157	173.434					27.7531	28.2179	27.7018	27.9813	29.3972	29.305	28.8441	28.7087	30.1448	30.1307	31.087	30.7332	31.0975	31.0055	30.6968	31.009	30.9067	30.5286	30.7551	30.0615	30.9611	30.7628
	161.922	43.209	42.9411	66.562	30.9629	25.1607	8.74024	10.2461	11.6099	13.2693					3.85736	3.43293	3.90421	3.64898	2.35604	2.44023	2.86111	2.98475	1.67336	1.68624	0.812985	1.13606	0.803397	0.887408	1.1693	0.884211	0.977628	1.32289	1.11606	1.74943	0.927952	1.10903
															9 H	18 H	11 H	19 H	13 H	14 H	16 H	17 H	21 H	22 H	24 H	25 H	26 H	28 H	29 H	30 H	32 H	33 H	34 H	36 H	37 H	38 H
															27.7531	28.8441	28.2179	28.7087	27.7018	27.9813	29.3972	29.305	30.1448	30.1307	31.087	30.7332	31.0975	31.0055	30.6968	31.009	30.9067	30.5286	30.7551	30.0615	30.9611	30.7628
															3.85736	2.86111	3.43293	2.98475	3.90421	3.64898	2.35604	2.44023	1.67336	1.68624	0.812985	1.13606	0.803397	0.887408	1.1693	0.884211	0.977628	1.32289	1.11606	1.74943	0.927952	1.10903
															3.35924		3.20884		3.7766		2.39814		1.6798		0.917481			0.980306			1.13886			1.26214
3223	6 C	8 C	10 C	12 C	15 C	20 C	23 C	27 C	31 C	35 C	38 C			3223	9 H	11 H	13 H	14 H	16 H	17 H	18 H	19 H	21 H	22 H	24 H	25 H	26 H	28 H	29 H	30 H	32 H	33 H	34 H	36 H	37 H	39 H	40 H	41 H
	19.1387	135.405	141.673	118.063	155.151	161.1	178.131	176.602	174.928	163.397	175.715				28.0203	28.1872	27.6989	27.9758	29.396	29.328	29.0255	28.7197	30.1483	30.1343	31.0836	30.7333	31.0987	31.0007	30.7145	31.0083	30.9138	30.5248	30.7677	29.9004	30.3862	31.3279	30.8492	30.6266
	161.931	49.9099	43.8707	66.6184	30.885	25.1536	8.744	10.2169	11.8305	22.94	11.0721				3.61337	3.46096	3.90686	3.654	2.35714	2.41923	2.69546	2.97471	1.67017	1.68295	0.81609	1.13597	0.802301	0.891791	1.15314	0.884851	0.971144	1.32636	1.10456	1.89654	1.45293	0.593005	1.03013	1.2334
															9 H	18 H	11 H	19 H	13 H	14 H	16 H	17 H	21 H	22 H	24 H	25 H	26 H	28 H	29 H	30 H	32 H	33 H	34 H	36 H	37 H	39 H	40 H	41 H
															28.0203	29.0255	28.1872	28.7197	27.6989	27.9758	29.396	29.328	30.1483	30.1343	31.0836	30.7333	31.0987	31.0007	30.7145	31.0083	30.9138	30.5248	30.7677	29.9004	30.3862	31.3279	30.8492	30.6266
															3.61337	2.69546	3.46096	2.97471	3.90686	3.654	2.35714	2.41923	1.67017	1.68295	0.81609	1.13597	0.802301	0.891791	1.15314	0.884851	0.971144	1.32636	1.10456	1.89654	1.45293	0.593005	1.03013	1.2334
															3.15442		3.21783		3.78043		2.38818		1.67656		0.91812			0.976593			1.13402			1.67473		0.952181
3231	6 C	8 C	11 C	13 C	16 C	21 C	24 C	28 C	32 C	35 C				3231	9 H	10 H	12 H	14 H	15 H	17 H	18 H	19 H	20 H	22 H	23 H	25 H	26 H	27 H	29 H	30 H	31 H	33 H	34 H	36 H	37 H	38 H
	14.107	149.037	132.832	118.597	155.387	161.101	178.169	176.819	165.181	176.517					27.9704	28.4623	28.3731	27.7276	28.0032	29.4131	29.3562	29.0666	28.9712	30.1549	30.1218	31.0887	30.7358	31.0963	31.0659	30.5408	30.9837	30.3505	30.0805	30.6793	31.0804	31.1417
	166.779	36.776	52.3894	66.1037	30.6581	25.1524	8.70739	10.0078	21.221	10.2996					3.65894	3.20975	3.29121	3.88065	3.62898	2.34152	2.39348	2.65793	2.74505	1.66414	1.69437	0.811433	1.13369	0.804493	0.832253	1.31175	0.907314	1.48553	1.73208	1.18528	0.819012	0.763035
															9 H	10 H	19 H	12 H	20 H	14 H	15 H	17 H	18 H	22 H	23 H	25 H	26 H	27 H	29 H	30 H	31 H	33 H	34 H	36 H	37 H	38 H
															27.9704	28.4623	29.0666	28.3731	28.9712	27.7276	28.0032	29.4131	29.3562	30.1549	30.1218	31.0887	30.7358	31.0963	31.0659	30.5408	30.9837	30.3505	30.0805	30.6793	31.0804	31.1417
															3.65894	3.20975	2.65793	3.29121	2.74505	3.88065	3.62898	2.34152	2.39348	1.66414	1.69437	0.811433	1.13369	0.804493	0.832253	1.31175	0.907314	1.48553	1.73208	1.18528	0.819012	0.763035
															3.17554			3.01813		3.75482		2.3675		1.67925		0.916537			1.01711			1.6088		0.922442
3232	6 C	8 C	10 C	12 C	15 C	20 C	23 C	27 C	31 C	34 C	38 C			3232	9 H	11 H	13 H	14 H	16 H	17 H	18 H	19 H	21 H	22 H	24 H	25 H	26 H	28 H	29 H	30 H	32 H	33 H	35 H	36 H	37 H	39 H	40 H	41 H
	19.1046	141.705	135.413	118.126	154.98	161.089	178.143	176.575	164.625	176.38	173.372				27.7319	28.4166	27.7036	27.9883	29.4014	29.3589	28.8568	28.8731	30.1477	30.1333	31.0871	30.7361	31.0992	31.0168	30.6999	31.0172	30.3584	30.1557	30.6887	31.0769	31.1395	30.0629	30.9621	30.7454
	161.963	43.8401	49.9025	66.5581	31.0501	25.1636	8.73225	10.2432	21.7567	10.4315	13.3297				3.87672	3.25148	3.90257	3.64259	2.35221	2.39101	2.84951	2.83463	1.67072	1.68386	0.812894	1.13341	0.801845	0.877089	1.16647	0.876724	1.47831	1.66341	1.1767	0.822208	0.765044	1.74815	0.927039	1.12492
															9 H	18 H	11 H	19 H	13 H	14 H	16 H	17 H	21 H	22 H	24 H	25 H	26 H	28 H	29 H	30 H	32 H	33 H	35 H	36 H	37 H	39 H	40 H	41 H
															27.7319	28.8568	28.4166	28.8731	27.7036	27.9883	29.4014	29.3589	30.1477	30.1333	31.0871	30.7361	31.0992	31.0168	30.6999	31.0172	30.3584	30.1557	30.6887	31.0769	31.1395	30.0629	30.9621	30.7454
															3.87672	2.84951	3.25148	2.83463	3.90257	3.64259	2.35221	2.39101	1.67072	1.68386	0.812894	1.13341	0.801845	0.877089	1.16647	0.876724	1.47831	1.66341	1.1767	0.822208	0.765044	1.74815	0.927039	1.12492
															3.36312		3.04306		3.77258		2.37161		1.67729		0.91605			0.973427			1.57086		0.921316			1.2667
3233	6 C	8 C	10 C	12 C	15 C	20 C	23 C	27 C	31 C	34 C	38 C	41 C		3233	9 H	11 H	13 H	14 H	16 H	17 H	18 H	19 H	21 H	22 H	24 H	25 H	26 H	28 H	29 H	30 H	32 H	33 H	35 H	36 H	37 H	39 H	40 H	42 H	43 H	44 H
	19.0759	134.741	134.404	118.04	155.051	161.108	178.146	176.588	164.321	176.401	163.329	175.721			27.9979	28.3785	27.7069	27.9791	29.3985	29.3831	29.0454	28.8882	30.1536	30.1378	31.0873	30.7415	31.1015	31.0135	30.7152	31.0174	30.3713	30.1475	30.7	31.0892	31.1476	29.8906	30.3696	31.3328	30.8497	30.6266
	161.991	50.5497	50.8745	66.6407	30.9812	25.1451	8.73003	10.2306	22.0503	10.4107	23.0053	11.0656			3.63382	3.28628	3.89955	3.65099	2.35485	2.36892	2.67729	2.82084	1.66533	1.67976	0.812711	1.12848	0.799744	0.880102	1.1525	0.876541	1.46653	1.6709	1.16638	0.810976	0.757648	1.90549	1.46809	0.588531	1.02968	1.2334
															9 H	18 H	11 H	19 H	13 H	14 H	16 H	17 H	21 H	22 H	24 H	25 H	26 H	28 H	29 H	30 H	32 H	33 H	35 H	36 H	37 H	39 H	40 H	42 H	43 H	44 H
															27.9979	29.0454	28.3785	28.8882	27.7069	27.9791	29.3985	29.3831	30.1536	30.1378	31.0873	30.7415	31.1015	31.0135	30.7152	31.0174	30.3713	30.1475	30.7	31.0892	31.1476	29.8906	30.3696	31.3328	30.8497	30.6266
															3.63382	2.67729	3.28628	2.82084	3.89955	3.65099	2.35485	2.36892	1.66533	1.67976	0.812711	1.12848	0.799744	0.880102	1.1525	0.876541	1.46653	1.6709	1.16638	0.810976	0.757648	1.90549	1.46809	0.588531	1.02968	1.2334
															3.15556		3.05356		3.77527		2.36188		1.67254		0.913646			0.969714			1.56872		0.911667			1.68679		0.950537
3311	6 C	8 C	11 C	14 C	17 C	22 C	25 C	29 C	32 C					3311	9 H	10 H	12 H	13 H	15 H	16 H	18 H	19 H	20 H	21 H	23 H	24 H	26 H	27 H	28 H	30 H	31 H	33 H	34 H	35 H
	12.9745	146.21	148.694	118.636	145.619	161.12	178.168	165.208	173.964						28.1161	28.368	28.7799	28.6003	27.7143	27.9949	29.4707	29.5214	29.1967	29.0619	30.164	30.1234	31.0951	30.7339	31.1006	30.5501	30.11	30.6821	31.0623	31.0559
	167.87	39.4991	37.1058	66.0662	40.0693	25.1339	8.70874	21.1955	12.7591						3.52589	3.29586	2.91973	3.08374	3.8928	3.63656	2.28892	2.24263	2.53913	2.66222	1.65583	1.6929	0.805589	1.13542	0.800566	1.30326	1.70514	1.18272	0.83554	0.841384
															9 H	10 H	20 H	12 H	13 H	21 H	15 H	16 H	18 H	19 H	23 H	24 H	26 H	27 H	28 H	30 H	31 H	33 H	34 H	35 H
															28.1161	28.368	29.1967	28.7799	28.6003	29.0619	27.7143	27.9949	29.4707	29.5214	30.164	30.1234	31.0951	30.7339	31.1006	30.5501	30.11	30.6821	31.0623	31.0559
															3.52589	3.29586	2.53913	2.91973	3.08374	2.66222	3.8928	3.63656	2.28892	2.24263	1.65583	1.6929	0.805589	1.13542	0.800566	1.30326	1.70514	1.18272	0.83554	0.841384
															3.12029			2.88856			3.76468		2.26577		1.67437		0.913859			1.5042		0.953216
3312	6 C	8 C	10 C	13 C	16 C	21 C	24 C	28 C	31 C	35 C				3312	9 H	11 H	12 H	14 H	15 H	17 H	18 H	19 H	20 H	22 H	23 H	25 H	26 H	27 H	29 H	30 H	32 H	33 H	34 H	36 H	37 H	38 H
	17.0572	138.955	151.141	118.272	145.189	161.106	178.15	165.042	174.072	174.023					27.7024	28.8375	28.7913	27.722	27.9939	29.5153	29.5099	28.9853	28.9502	30.1571	30.1305	31.0927	30.7356	31.1028	30.5131	30.2293	30.6934	31.0638	31.0688	29.9349	30.937	30.6628
	163.936	46.4899	34.7487	66.4173	40.4837	25.1476	8.72589	21.3551	12.655	12.7018					3.90366	2.86714	2.90932	3.88576	3.63748	2.2482	2.25313	2.73217	2.76422	1.66213	1.68642	0.80778	1.13387	0.798557	1.33705	1.5962	1.1724	0.83417	0.829605	1.86504	0.949959	1.20035
															9 H	19 H	11 H	12 H	20 H	14 H	15 H	17 H	18 H	22 H	23 H	25 H	26 H	27 H	29 H	30 H	32 H	33 H	34 H	36 H	37 H	38 H
															27.7024	28.9853	28.8375	28.7913	28.9502	27.722	27.9939	29.5153	29.5099	30.1571	30.1305	31.0927	30.7356	31.1028	30.5131	30.2293	30.6934	31.0638	31.0688	29.9349	30.937	30.6628
															3.90366	2.73217	2.86714	2.90932	2.76422	3.88576	3.63748	2.2482	2.25313	1.66213	1.68642	0.80778	1.13387	0.798557	1.33705	1.5962	1.1724	0.83417	0.829605	1.86504	0.949959	1.20035
															3.31792		2.84689			3.76162		2.25066		1.67428		0.913402			1.46662		0.945393			1.33845
3313	6 C	8 C	10 C	13 C	16 C	21 C	24 C	28 C	31 C	35 C	38 C			3313	9 H	11 H	12 H	14 H	15 H	17 H	18 H	19 H	20 H	22 H	23 H	25 H	26 H	27 H	29 H	30 H	32 H	33 H	34 H	36 H	37 H	39 H	40 H	41 H
	17.3917	134.08	150.377	118.002	145.218	161.119	178.167	164.894	174.105	164.473	178.939				27.1144	28.5427	28.8351	27.6808	27.9778	29.4992	29.4228	28.8742	29.2224	30.1313	30.1393	31.0843	30.7332	31.1036	30.2752	30.501	30.6887	31.0581	31.0628	30.3314	30.0759	31.1127	31.4573	30.2566
	163.614	51.1862	35.4849	66.6775	40.4554	25.135	8.70922	21.4978	12.6228	21.9037	7.96551				4.4406	3.13633	2.86933	3.92339	3.65218	2.2629	2.33266	2.83362	2.51566	1.68569	1.67839	0.815451	1.13606	0.797827	1.55429	1.3481	1.1767	0.839375	0.835084	1.50297	1.73628	0.789517	0.474842	1.57127
															9 H	19 H	11 H	12 H	20 H	14 H	15 H	17 H	18 H	22 H	23 H	25 H	26 H	27 H	29 H	30 H	32 H	33 H	34 H	36 H	37 H	39 H	40 H	41 H
															27.1144	28.8742	28.5427	28.8351	29.2224	27.6808	27.9778	29.4992	29.4228	30.1313	30.1393	31.0843	30.7332	31.1036	30.2752	30.501	30.6887	31.0581	31.0628	30.3314	30.0759	31.1127	31.4573	30.2566
															4.4406	2.83362	3.13633	2.86933	2.51566	3.92339	3.65218	2.2629	2.33266	1.68569	1.67839	0.815451	1.13606	0.797827	1.55429	1.3481	1.1767	0.839375	0.835084	1.50297	1.73628	0.789517	0.474842	1.57127
															3.63711		2.84044			3.78778		2.29778		1.68204		0.916446			1.45119		0.950385			1.61962		0.94521
3321	6 C	8 C	11 C	14 C	17 C	21 C	24 C	28 C	31 C	35 C				3321	9 H	10 H	12 H	13 H	15 H	16 H	18 H	19 H	20 H	22 H	23 H	25 H	26 H	27 H	29 H	30 H	32 H	33 H	34 H	36 H	37 H	38 H
	15.2894	148.09	137.643	118.547	146.32	161.091	178.127	165.125	174.043	174.233					27.8111	28.1916	28.825	27.8141	27.7235	28.0036	29.5026	29.3599	29.3178	30.1479	30.1224	31.0888	30.7307	31.0977	30.3871	30.3168	30.6931	31.0783	31.0739	30.4336	30.8791	30.9358
	165.639	37.6884	47.7537	66.1522	39.3933	25.1619	8.74766	21.2749	12.683	12.5001					3.8044	3.45694	2.87855	3.80166	3.88439	3.62862	2.25979	2.3901	2.42855	1.67053	1.69382	0.811341	1.13834	0.803214	1.4521	1.5163	1.17268	0.82093	0.824947	1.40964	1.00283	0.951055
															9 H	10 H	20 H	12 H	13 H	15 H	16 H	18 H	19 H	22 H	23 H	25 H	26 H	27 H	29 H	30 H	32 H	33 H	34 H	36 H	37 H	38 H
															27.8111	28.1916	29.3178	28.825	27.8141	27.7235	28.0036	29.5026	29.3599	30.1479	30.1224	31.0888	30.7307	31.0977	30.3871	30.3168	30.6931	31.0783	31.0739	30.4336	30.8791	30.9358
															3.8044	3.45694	2.42855	2.87855	3.80166	3.88439	3.62862	2.25979	2.3901	1.67053	1.69382	0.811341	1.13834	0.803214	1.4521	1.5163	1.17268	0.82093	0.824947	1.40964	1.00283	0.951055
															3.22996			3.34011		3.75651		2.32495		1.68218		0.917633			1.4842		0.939518			1.12118
3322	6 C	8 C	10 C	13 C	16 C	20 C	23 C	27 C	30 C	34 C	38 C			3322	9 H	11 H	12 H	14 H	15 H	17 H	18 H	19 H	21 H	22 H	24 H	25 H	26 H	28 H	29 H	31 H	32 H	33 H	35 H	36 H	37 H	39 H	40 H	41 H
	14.6662	136.412	140.518	118.338	146.071	161.095	178.156	165.19	174.108	171.331	172.279				27.6427	28.7694	27.957	27.7138	27.9869	29.3322	29.3934	28.882	30.1571	30.1248	31.0931	30.7337	31.0996	30.2989	30.4115	30.697	31.0811	31.0814	30.5397	30.8211	30.6061	30.8095	30.4969	29.9307
	166.24	48.9398	44.9836	66.354	39.6337	25.1582	8.71972	21.2128	12.6205	15.2958	14.3827				3.95818	2.92932	3.67117	3.89325	3.64387	2.4154	2.35951	2.8265	1.66213	1.69163	0.807415	1.1356	0.801479	1.53265	1.42982	1.16912	0.818373	0.818099	1.31276	1.05579	1.25212	1.06639	1.35184	1.86887
															9 H	19 H	11 H	12 H	14 H	15 H	17 H	18 H	21 H	22 H	24 H	25 H	26 H	28 H	29 H	31 H	32 H	33 H	35 H	36 H	37 H	39 H	40 H	41 H
															27.6427	28.882	28.7694	27.957	27.7138	27.9869	29.3322	29.3934	30.1571	30.1248	31.0931	30.7337	31.0996	30.2989	30.4115	30.697	31.0811	31.0814	30.5397	30.8211	30.6061	30.8095	30.4969	29.9307
															3.95818	2.8265	2.92932	3.67117	3.89325	3.64387	2.4154	2.35951	1.66213	1.69163	0.807415	1.1356	0.801479	1.53265	1.42982	1.16912	0.818373	0.818099	1.31276	1.05579	1.25212	1.06639	1.35184	1.86887
															3.39234		3.30025		3.76856		2.38745		1.67688		0.914833			1.48123		0.935196			1.20689			1.42903
3323	6 C	8 C	10 C	13 C	16 C	20 C	23 C	27 C	30 C	34 C	38 C	41 C		3323	9 H	11 H	12 H	14 H	15 H	17 H	18 H	19 H	21 H	22 H	24 H	25 H	26 H	28 H	29 H	31 H	32 H	33 H	35 H	36 H	37 H	39 H	40 H	42 H	43 H	44 H
	16.043	130.19	139.677	118.268	146.332	161.112	178.158	165.206	174.098	171.525	160.655	175.444			27.9625	28.758	27.9346	27.7218	27.9836	29.3336	29.3939	29.0206	30.1618	30.1288	31.0933	30.7388	31.0996	30.2969	30.4301	30.7005	31.0818	31.0803	30.5169	30.8415	30.6226	29.8235	30.0667	31.2319	30.8254	30.7017
	164.913	54.9346	45.7937	66.4208	39.3816	25.1415	8.71799	21.1971	12.6301	15.1089	25.5815	11.3331			3.66615	2.93973	3.69163	3.88595	3.64688	2.41412	2.35905	2.69994	1.65784	1.68797	0.807232	1.13095	0.801479	1.53447	1.41284	1.16592	0.817734	0.819103	1.33358	1.03717	1.23706	1.96676	1.74468	0.680668	1.05187	1.16483
															9 H	19 H	11 H	12 H	14 H	15 H	17 H	18 H	21 H	22 H	24 H	25 H	26 H	28 H	29 H	31 H	32 H	33 H	35 H	36 H	37 H	39 H	40 H	42 H	43 H	44 H
															27.9625	29.0206	28.758	27.9346	27.7218	27.9836	29.3336	29.3939	30.1618	30.1288	31.0933	30.7388	31.0996	30.2969	30.4301	30.7005	31.0818	31.0803	30.5169	30.8415	30.6226	29.8235	30.0667	31.2319	30.8254	30.7017
															3.66615	2.69994	2.93973	3.69163	3.88595	3.64688	2.41412	2.35905	1.65784	1.68797	0.807232	1.13095	0.801479	1.53447	1.41284	1.16592	0.817734	0.819103	1.33358	1.03717	1.23706	1.96676	1.74468	0.680668	1.05187	1.16483
															3.18304		3.31568		3.76641		2.38659		1.67291		0.913219			1.47366		0.934253			1.2026			1.85572		0.965787
3331	6 C	8 C	11 C	13 C	16 C	21 C	24 C	28 C	31 C	35 C	38 C			3331	9 H	10 H	12 H	14 H	15 H	17 H	18 H	19 H	20 H	22 H	23 H	25 H	26 H	27 H	29 H	30 H	32 H	33 H	34 H	36 H	37 H	39 H	40 H	41 H
	14.8436	149.165	132.849	118.617	146.501	161.105	178.159	165.229	173.97	165.15	176.536				27.9879	28.4768	28.3532	27.7454	28.0169	29.4627	29.4803	29.0722	28.9777	30.1642	30.1297	31.0932	30.7373	31.1009	30.5683	30.0845	30.6864	31.0656	31.0718	30.3342	30.0788	30.6755	31.0706	31.1395
	166.069	36.6525	52.373	66.0847	39.2187	25.1483	8.71751	21.1748	12.7529	21.251	10.2808				3.64295	3.19651	3.30938	3.8644	3.61647	2.29623	2.28016	2.65282	2.73911	1.65565	1.68715	0.807324	1.13232	0.800292	1.28664	1.72843	1.1788	0.832527	0.826865	1.50041	1.73363	1.18875	0.827961	0.765044
															9 H	10 H	19 H	12 H	20 H	14 H	15 H	17 H	18 H	22 H	23 H	25 H	26 H	27 H	29 H	30 H	32 H	33 H	34 H	36 H	37 H	39 H	40 H	41 H
															27.9879	28.4768	29.0722	28.3532	28.9777	27.7454	28.0169	29.4627	29.4803	30.1642	30.1297	31.0932	30.7373	31.1009	30.5683	30.0845	30.6864	31.0656	31.0718	30.3342	30.0788	30.6755	31.0706	31.1395
															3.64295	3.19651	2.65282	3.30938	2.73911	3.8644	3.61647	2.29623	2.28016	1.65565	1.68715	0.807324	1.13232	0.800292	1.28664	1.72843	1.1788	0.832527	0.826865	1.50041	1.73363	1.18875	0.827961	0.765044
															3.16409			3.02424		3.74043		2.28819		1.6714		0.913311			1.50753		0.946063			1.61702		0.927252
3332	6 C	8 C	10 C	12 C	15 C	20 C	23 C	27 C	30 C	34 C	37 C	41 C		3332	9 H	11 H	13 H	14 H	16 H	17 H	18 H	19 H	21 H	22 H	24 H	25 H	26 H	28 H	29 H	31 H	32 H	33 H	35 H	36 H	38 H	39 H	40 H	42 H	43 H	44 H
	19.9883	141.787	135.382	118.142	145.963	161.099	178.137	165.07	174.077	164.596	176.382	173.379			27.7396	28.4032	27.7169	27.9979	29.4635	29.4713	28.8601	28.8729	30.1537	30.1414	31.0892	30.736	31.1014	30.5289	30.2412	30.7095	31.0765	31.0869	30.338	30.148	30.6901	31.072	31.137	30.078	30.9627	30.7488
	161.112	43.7611	49.9316	66.5426	39.7378	25.1539	8.73803	21.3281	12.6501	21.7848	10.4296	13.3228			3.86969	3.26372	3.89042	3.63382	2.2955	2.28838	2.8465	2.83481	1.66524	1.67647	0.810976	1.1335	0.799836	1.32262	1.58533	1.1577	0.822573	0.813076	1.49694	1.67044	1.17542	0.826682	0.767327	1.73436	0.926491	1.12182
															9 H	18 H	11 H	19 H	13 H	14 H	16 H	17 H	21 H	22 H	24 H	25 H	26 H	28 H	29 H	31 H	32 H	33 H	35 H	36 H	38 H	39 H	40 H	42 H	43 H	44 H
															27.7396	28.8601	28.4032	28.8729	27.7169	27.9979	29.4635	29.4713	30.1537	30.1414	31.0892	30.736	31.1014	30.5289	30.2412	30.7095	31.0765	31.0869	30.338	30.148	30.6901	31.072	31.137	30.078	30.9627	30.7488
															3.86969	2.8465	3.26372	2.83481	3.89042	3.63382	2.2955	2.28838	1.66524	1.67647	0.810976	1.1335	0.799836	1.32262	1.58533	1.1577	0.822573	0.813076	1.49694	1.67044	1.17542	0.826682	0.767327	1.73436	0.926491	1.12182
															3.3581		3.04926		3.76212		2.29194		1.67085		0.914772			1.45398		0.931117			1.58369		0.923142			1.26089
3333	6 C	8 C	10 C	12 C	15 C	20 C	23 C	27 C	30 C	34 C	37 C	41 C	44 C	3333	9 H	11 H	13 H	14 H	16 H	17 H	18 H	19 H	21 H	22 H	24 H	25 H	26 H	28 H	29 H	31 H	32 H	33 H	35 H	36 H	38 H	39 H	40 H	42 H	43 H	45 H	46 H	47 H
	19.97	134.926	134.457	118.039	146.059	161.085	178.143	165.084	174.079	164.339	176.397	163.373	175.75		28.0139	28.3567	27.7172	27.9957	29.468	29.4859	29.0473	28.8896	30.1568	30.1441	31.09	30.741	31.1036	30.5257	30.2452	30.7078	31.0824	31.0881	30.3553	30.1447	30.6901	31.0789	31.1436	29.8946	30.3812	31.3355	30.855	30.6315
	161.13	50.3715	50.8232	66.6414	39.6446	25.1678	8.73283	21.3148	12.6484	22.033	10.4152	22.9632	11.0378		3.61921	3.30618	3.89015	3.63583	2.29139	2.27504	2.67555	2.81956	1.66241	1.674	0.810246	1.12894	0.797827	1.32554	1.58168	1.15925	0.817186	0.811981	1.48114	1.67345	1.17542	0.820382	0.7613	1.90184	1.45749	0.586065	1.02484	1.22893
															9 H	18 H	11 H	19 H	13 H	14 H	16 H	17 H	21 H	22 H	24 H	25 H	26 H	28 H	29 H	31 H	32 H	33 H	35 H	36 H	38 H	39 H	40 H	42 H	43 H	45 H	46 H	47 H
															28.0139	29.0473	28.3567	28.8896	27.7172	27.9957	29.468	29.4859	30.1568	30.1441	31.09	30.741	31.1036	30.5257	30.2452	30.7078	31.0824	31.0881	30.3553	30.1447	30.6901	31.0789	31.1436	29.8946	30.3812	31.3355	30.855	30.6315
															3.61921	2.67555	3.30618	2.81956	3.89015	3.63583	2.29139	2.27504	1.66241	1.674	0.810246	1.12894	0.797827	1.32554	1.58168	1.15925	0.817186	0.811981	1.48114	1.67345	1.17542	0.820382	0.7613	1.90184	1.45749	0.586065	1.02484	1.22893
															3.14738		3.06287		3.76299		2.28322		1.6682		0.912337			1.45361		0.929474			1.5773		0.919033			1.67966		0.946611
A242	5 C	7 C	10 C	16 C	20 C	24 C								A242	8 H	9 H	11 H	12 H	13 H	14 H	17 H	18 H	19 H	21 H	22 H	23 H	25 H	26 H	27 H
	18.6163	147.634	146.547	147.083	149.56	171.556									28.2776	28.4757	28.9207	28.8548	29.2573	29.1456	28.8264	29.2753	28.8417	28.7102	29.4198	29.1825	30.4626	30.3809	30.1876
	162.434	38.1275	39.175	38.6583	36.2716	15.079									3.37841	3.19752	2.79116	2.85134	2.48379	2.58579	2.87727	2.46735	2.8633	2.98338	2.3354	2.5521	1.38316	1.45777	1.63428
															8 H	9 H	13 H	11 H	12 H	14 H	17 H	18 H	19 H	21 H	22 H	23 H	25 H	26 H	27 H
															28.2776	28.4757	29.2573	28.9207	28.8548	29.1456	28.8264	29.2753	28.8417	28.7102	29.4198	29.1825	30.4626	30.3809	30.1876
															3.37841	3.19752	2.48379	2.79116	2.85134	2.58579	2.87727	2.46735	2.8633	2.98338	2.3354	2.5521	1.38316	1.45777	1.63428
															3.01991			2.74276			2.73598			2.62363			1.49174
A262	6 C	8 C	11 C	14 C	21 C	25 C								A262	9 H	10 H	12 H	13 H	15 H	16 H	17 H	18 H	19 H	22 H	23 H	24 H	26 H	27 H	28 H
	18.2362	148.261	146.347	134.892	147.169	149.352									28.3502	28.5842	28.8943	28.8565	27.7596	28.1284	28.2242	29.2575	29.1558	28.8338	29.2672	28.8401	28.6193	29.4175	29.1981
	162.8	37.5236	39.3671	50.4044	38.5758	36.4725									3.31212	3.09844	2.81527	2.84979	3.85143	3.51466	3.42718	2.48361	2.57648	2.87051	2.47475	2.86476	3.06639	2.3375	2.53785
															9 H	10 H	18 H	12 H	13 H	19 H	15 H	16 H	17 H	22 H	23 H	24 H	26 H	27 H	28 H
															28.3502	28.5842	29.2575	28.8943	28.8565	29.1558	27.7596	28.1284	28.2242	28.8338	29.2672	28.8401	28.6193	29.4175	29.1981
															3.31212	3.09844	2.48361	2.81527	2.84979	2.57648	3.85143	3.51466	3.42718	2.87051	2.47475	2.86476	3.06639	2.3375	2.53785
															2.96472			2.74718			3.59775			2.73668			2.64725
C slope	-1.0379	H slope	-1.0951
C intercept	187.207	H intercept	31.9773
